# Supplementary material for: Phytophthora capsici carries and differentially expresses genes for the RNA interference pathway
Source: PLoS One. 2026 Jan 30;21(1):e0333769. doi: 10.1371/journal.pone.0333769 (PMC12857978; doi:10.1371/journal.pone.0333769)
Supplement: S1 Table — Protein sequences and IDs used for phylogenetic reconstruction of Dcl, Exportin-5, Rdr and Ago. (XLSX) [file pone.0333769.s001.xlsx]

## Sheet: Dicer-like
Protein ID	Data base ID	Data base	Organism	Sequence
PcaDcl1	511433	PhycoCosm (Join Genome Institute)	Phytophthora capsici LT1534	MLGSSNARISGALRFSSFLKVMTMFTSYKTKIMVTTSVAKSSQKMRMTPPPCDLVVIMNELLEPNKLYEFGKRADPAKGFIKYITEDTMLARKKFEGLVRKMQEFIRLDQENNRIHPVASQAATGSTSNSNNMQMPLPPSLGSGASSADSTLASLQAKNRAAALPNRVQPVANPYEVVNRDTGAILNVANSVSCLSKFCDTLPGLDTYDRRPQYIVRRISIVKHMAPSLKRSKKKLLKYNAKLTDKIDVMKAEAEQRTNSTVAKDGDENKDGNDTSIGSSNDQDSRFHYSAALKLPGALGIKKQLHSQVVETQAEAKGIVAFKACQELVKKGLLDRHFRSKLLEDQVSSIHKDATDTGANITNTEGAAGDDTIVLGETDEAPGQLADLSTQSSYDLPPV…
PcaDcl2	18102	PhycoCosm (Join Genome Institute)	Phytophthora capsici LT1534	MLVRNAMQRAVAFLQHKMFPTSQTPALIVGPMALNGASAALPSNPLSDGIWLAAPKSKVTPSRKKIRNNDLSKRLKNIVHFQDCPLCGEKKLRHRLCMSCFKKGKFPSKFDLRSSLMDDVSIGLDIDNASFLGASMSVTAEKALPDPVPLPSASVCNGKLKFEYTRGGVMCKIHFIPEDLPSSVRGMISNDVDADVNGDAHRSFCDSLFMLQRYVFQQLLGIQPAHLFGKVFPDPAHATGDASEICGDYHLVPRFIAVNEEPLLHKEDLNSPNRVGYAIGRLLSVQKILEYLDNSAKFTVRDFILQFDHRELVDCVVSTRINGQPSAFRVDKVVSEPRLTEDGKPSPQKDGIITKDGSQIVHGIAHRSEGARNYDGAKSRKRIRKWQEQGEFLQLSPEV…
PinDcl1	XP_002903577.1	PhycoCosm (Join Genome Institute)	Phytophthora infestans T30-4	MIMDAALWEHQREIAAVARHRSVLVSSSQPVGKTFVSCALLSEAASSSNTQVNALAIAASPAGRSALQAQLARLCGCRVVCSDSYKANQWLEDPEFARSTLNTVRGQIAILSPLILQEMLRKKILDLTDVGLLVAEDWDLVHAELPSFSKLLTNLMDEMPTATTLRIFATSRLPASKMDWDPVTNPLLKHIHVFNMLPVLSSTSMEPSFPPIHCEVFQNKDMSREEEETSVRDFLLGANDKKVDLVHVFRMELELGNSAAVYDERKKQDKVNRFIQDAEVVKEHLGLWCLWKFVELELQANLQACIVDDPDNVNNRKKRKQQEDDPDIDDSMMGEGIDSDFTEDGAVGEEEGTDEMMECSNAEDSAGKEGKSAQVKTDRLIARYIGNVELDEDTKLKVR…
PinDcl2	KAF4042611.1	PhycoCosm (Join Genome Institute)	Phytophthora infestans T30-4	MDDVSIGLEIENASFLGASMAGTTEEAPPEPVPVPVPAPASTSASLTPSPTPFATTPNLPVAPVASPTEENLRVSYHCKALKCFRLQWEAEMNPRCRRQTTIVIENAVYIFDGFYLLCHGEPPEVPRFEYTRGGVMCKIHFTPEDLPSSVRGTTSNEVDADVNGEAHRSFCDSLFLLQRYVFQQLLGIQPAHLFGKVFPDPAHATGDASEVCGDYHLVPRFIAVNEEPLLHVEDLHSPNRVGYAIGRLLSVQRILEYLENSARFTVRDFLVQFDHRELVDCVVSTRINGQPSAFRIDELVMETQETEDGKPSSAEKNGIVTKDGHHVVRAIAHRSEGARSFDGAKTKKKIRKWKEQGEFLQLSPEVEPLSHEVRPGECHLTGIRTDLFEVGSAVPMVLK…
PsoDcl1	318891	PhycoCosm (Join Genome Institute)	Phytophthora sojae	MEAALWEHQREIAAVARHRSVLVSSVQPVGKSFLSCALLCEAAASRPQQLALALAASTADRAGLQTQLARLCGLRVLNSDDSASCAPKPGGSKWLEDQAFARDQLRAARGQIAVLSPLILQETLRRGVLTLSDVELLVVEDWDLVHAELPSFFKLLTGLMDEMPSADTLRIFATSKLPASRMDWSPVTNPLLKHIHVFNMLPVLSSASLEPSFPPVHCEVFKNEVMGSKEEEAGSVRDFLLGANSKKVDLVHVFRLELELGNSAAVYDEKKKQDKVNRFIQDAESVKEHLGEWCLWKFVELELQVNLQACIVDDPDNVNNRRKRKQQGNEEEVDDRMNGEEIESDAGNEAEDGEVGEDDAEMMDVNSAADSNGQDDSKDAKINRLIARFIGPNVEIDES…
PsoDcl2	331314	PhycoCosm (Join Genome Institute)	Phytophthora sojae	MAAMLVRNAMQRAVAFLQHKMFPTSQMPALGPLALNGGAAALPSNPLSEAIWLAAPKSKVTPSRKKIRNNDLSKRLKNIVHFQDCPMCGEKKLRHRLCMSCFKKGKYFVLTPVMDEVSVGLSLSEMEHENASFLGASAAEEAPPKPVPVPVPVATPAPANPPQAPPMPPAAVPVAIPALPVAAAAAAGDECLRVSYHCKATKCFRMQWEAEMNPRCPRQTTIMLEDKVYLFDGFYLLCHCDPPEVPRFEYTRGDVMCKIHFIPEELPSSVRGMSGNDVDADVNGEIHRSFCHSLFMLQRYLFQQLLGIQPAHLFSKVFPDPAHATGDPSEICGDYHLVPRFIAVKEEPLLRREDLDSPNRIGYAVGRLLSVQQLLAFLDFSAKFTVRDFFAQFNHNELI…
AtDcl1	NP_171612.1	PhycoCosm (Join Genome Institute)	Arabidopsis thaliana	MVMEDEPREATIKPSYWLDACEDISCDLIDDLVSEFDPSSVAVNESTDENGVINDFFGGIDHILDSIKNGGGLPNNGVSDTNSQINEVTVTPQVIAKETVKENGLQKNGGKRDEFSKEEGDKDRKRARVCSYQSERSNLSGRGHVNNSREGDRFMNRKRTRNWDEAGNNKKKRECNNYRRDGRDREVRGYWERDKVGSNELVYRSGTWEADHERDVKKVSGGNRECDVKAEENKSKPEERKEKVVEEQARRYQLDVLEQAKAKNTIAFLETGAGKTLIAILLIKSVHKDLMSQNRKMLSVFLVPKVPLVYQQAEVIRNQTCFQVGHYCGEMGQDFWDSRRWQREFESKQVLVMTAQILLNILRHSIIRMETIDLLILDECHHAVKKHPYSLVMSEFYHT…
AtDcl2	NP_001189798.1	PhycoCosm (Join Genome Institute)	Arabidopsis thaliana	MTMDADAMETETTDQVSASPLHFARSYQVEALEKAIKQNTIVFLETGSGKTLIAIMLLRSYAYLFRKPSPCFCVFLVPQVVLVTQQAEALKMHTDLKVGMYWGDMGVDFWDSSTWKQEVDKYEVLVMTPAILLDALRHSFLSLSMIKVLIVDECHHAGGKHPYACIMREFYHKELNSGTSNVPRIFGMTASLVKTKGENLDSYWKKIHELETLMNSKVYTCENESVLAGFVPFSTPSFKYYQHIKIPSPKRASLVEKLERLTIKHRLSLGTLDLNSSTVDSVEKRLLRISSTLTYCLDDLGILLAQKAAQSLSASQNDSFLWGELNMFSVALVKKFCSDASQEFLAEIPQGLNWSVANINGNAEAGLLTLKTVCLIETLLGYSSLENIRCIIFVDRVIT…
AtDcl3	AEE77844.1	PhycoCosm (Join Genome Institute)	Arabidopsis thaliana	MHSSLEPEKMEEGGGSNSLKRKFSEIDGDQNLDSVSSPMMTDSNGSYELKVYEVAKNRNIIAVLGTGIDKSEITKRLIKAMGSSDTDKRLIIFLAPTVNLVKQQCCEIRALVNLKVEEYFGAKGVDKWTSQRWDEEFSKHDVLVMTPQILLDVLRSAFLKLEMVCLLIIDECHHTTGNHPYAKLMKEFYHESTSKPKIFGLTASAVIRKAQVSELERLMDSKIFNPEEREGVEKFATTVKEGPILYNPSPSCSLELKEKLETSHLKFDASLRRLQELGKDSFLNMDNKFETYQKRLSIDYREILHCLDNLGLICAHLAAEVCLEKISDTKEESETYKECSMVCKEFLEDILSTIGVYLPQDDKSLVDLQQNHLSAVISGHVSPKLKELFHLLDSFRGDK…
AtDcl4	P84634.2	PhycoCosm (Join Genome Institute)	Arabidopsis thaliana	MRDEVDLSLTIPSKLLGKRDREQKNCEEEKNKNKKAKKQQKDPILLHTSAATHKFLPPPLTMPYSEIGDDLRSLDFDHADVSSDLHLTSSSSVSSFSSSSSSLFSAAGTDDPSPKMEKDPRKIARRYQVELCKKATEENVIVYLGTGCGKTHIAVMLIYELGHLVLSPKKSVCIFLAPTVALVEQQAKVIADSVNFKVAIHCGGKRIVKSHSEWEREIAANEVLVMTPQILLHNLQHCFIKMECISLLIFDECHHAQQQSNHPYAEIMKVFYKSESLQRPRIFGMTASPVVGKGSFQSENLSKSINSLENLLNAKVYSVESNVQLDGFVSSPLVKVYYYRSALSDASQSTIRYENMLEDIKQRCLASLKLLIDTHQTQTLLSMKRLLKRSHDNLIYTLL…
Drosha-hsa	NP_037367.3	PhycoCosm (Join Genome Institute)	Homo sapiens	MMQGNTCHRMSFHPGRGCPRGRGGHGARPSAPSFRPQNLRLLHPQQPPVQYQYEPPSAPSTTFSNSPAPNFLPPRPDFVPFPPPMPPSAQGPLPPCPIRPPFPNHQMRHPFPVPPCFPPMPPPMPCPNNPPVPGAPPGQGTFPFMMPPPSMPHPPPPPVMPQQVNYQYPPGYSHHNFPPPSFNSFQNNPSSFLPSANNSSSPHFRHLPPYPLPKAPSERRSPERLKHYDDHRHRDHSHGRGERHRSLDRRERGRSPDRRRQDSRYRSDYDRGRTPSRHRSYERSRERERERHRHRDNRRSPSLERSYKKEYKRSGRSYGLSVVPEPAGCTPELPGEIIKNTDSWAPPLEIVNHRSPSREKKRARWEEEKDRWSDNQSSGKDKNYTSIKEKEPEETMPDK…
Dicer-hsa	Q9UPY3.3	PhycoCosm (Join Genome Institute)	Homo sapiens	MKSPALQPLSMAGLQLMTPASSPMGPFFGLPWQQEAIHDNIYTPRKYQVELLEAALDHNTIVCLNTGSGKTFIAVLLTKELSYQIRGDFSRNGKRTVFLVNSANQVAQQVSAVRTHSDLKVGEYSNLEVNASWTKERWNQEFTKHQVLIMTCYVALNVLKNGYLSLSDINLLVFDECHLAILDHPYREIMKLCENCPSCPRILGLTASILNGKCDPEELEEKIQKLEKILKSNAETATDLVVLDRYTSQPCEIVVDCGPFTDRSGLYERLLMELEEALNFINDCNISVHSKERDSTLISKQILSDCRAVLVVLGPWCADKVAGMMVRELQKYIKHEQEELHRKFLLFTDTFLRKIHALCEEHFSPASLDLKFVTPKVIKLLEILRKYKPYERQQFESVE…
Drosha-dm	NP_477436.1	PhycoCosm (Join Genome Institute)	Drosophila melanoganster	MYQPPLPPPPVQPAPPPPPPPPEEDLSPPGVGVPSHNYSSNESHSQSSKSLDYVYPETPAPYASSVPSYDPYQQPPAYGYEGYAYNEQAQKYGGQESHYQYQYPASGSSFLYESYKYPDRYPAYSSNYRPPSERQRYTSNSSSQGYHHYPGYSSGRRYEQRHDQEHRQIQDSRYAHEPRHGHYAHRQAKGSQHGYYGSAARNQVSDDYSPRGHHERERNETLEKTRAKPKVETERDRLLRQWCSNFCEKPEDYVKKMNALSEADAPVESWVRSSPAELYYERTKSENEVRGRARLQKLCTLFDEELLQRAKRVREKLPVYVPPPRKARRRVCKHKHKSEACSSSSSSDDDSDEDAFKIEQDCCMEELSRKVQHPQRVHADLWHNDAGEMNDGPLCRCSA…
Dicer-dm	NP_524453.1	PhycoCosm (Join Genome Institute)	Drosophila melanoganster	MAFHWCDNNLHTTVFTPRDFQVELLATAYERNTIICLGHRSSKEFIALKLLQELSRRARRHGRVSVYLSCEVGTSTEPCSIYTMLTHLTDLRVWQEQPDMQIPFDHCWTDYHVSILRPEGFLYLLETRELLLSSVELIVLEDCHDSAVYQRIRPLFENHIMPAPPADRPRILGLAGPLHSAGCELQQLSAMLATLEQSVLCQIETASDIVTVLRYCSRPHEYIVQCAPFEMDELSLVLADVLNTHKSFLLDHRYDPYEIYGTDQFMDELKDIPDPKVDPLNVINSLLVVLHEMGPWCTQRAAHHFYQCNEKLKVKTPHERHYLLYCLVSTALIQLYSLCEHAFHRHLGSGSDSRQTIERYSSPKVRRLLQTLRCFKPEEVHTQADGLRRMRHQVDQADF…
PraDcl1	95601	PhycoCosm (Join Genome Institute)	Phytophthora ramorum	MDAALWEHQREIAAVARHRSVLVSSAQPVGKTFVSCALLCEAAGASPQQHALAIAASPFARFSMQTELARLDKDASSTNNTGNKWLEDQEFARNQLQEARGHIAVLSPLILQETLRKGVLELTQVQLLVVEDWDLVHAELPSFFKLLTGLMDEMPNANTLRIFATSRLPASKMDWDPMTNPLLKHIHVLNMLPMLPTTSMEPSFPPLHCEVFDKKTESKGEENLSVDLVHVFRLELELGNSAAVYDERKKQDKVNRFIQDAEAVEMHLGRWCLWKFVELELQANLQACVVNDADNVNNRKKRKQQGDAPETDCLMNGEGADSDSDNETEDGEVAAAEENSEMMDANTLADLGLPPSCCMLGSSNARISGALRFSSFLKVMQMFTNFKTKIMVTTSVSKS…
PraDcl2	79779	PhycoCosm (Join Genome Institute)	Phytophthora ramorum	MATVLVRNVMQRAVAFLQHKMFPTSQMPALILAPLALNGASSALSSNPLADAIWLAAPKSKVTPSRKKIRNNDLSKRLKNIVHFQDCPLCGEKKLRHRLCMSCFKKGKYFVLGYAVMDDVSVGLSISEMEHENASFLGASASAGAGVAPPKPVPVPELATTPPPIIPLQPTSNPFATTPKPSVVPVAVAANAGDDYLHVSYHCKATKCFRLQWEAEMNPRCPRQTTIVIENGVYIFDGFYLLCHGDPPEVPRFEYTRGGVMCKIHFIPEELPSSVRGTTGNDLDADVNGEAHRSFCDSLFLLQRYVFQQLLGIQPAHLFGKVFPDPAHATGDASEICGDYHLVPRFIAVNEEPLLHVEDLHSPNRVGYAVGRLLSVQKVLEYLDTSAKFTVHDFLLQFD…
PnicDcl1	KUG00462.1	PhycoCosm (Join Genome Institute)	Phytophthora nicotianae	MDAALWEHQREIAAVARHRSVLVSSSQPVGKTFMSCALLSEAASSNSTQVNVVAVAASPSGRSALQTQLARLCGHRVLCSDSNTASQWLGDQEFARKQLHNAQVQIAILSPLILQEILRKKTLDLINVDLLVVKDWDLVHAELPSFFSLLTNLMDEMTTATTLRIFATSTLPASKMDWNPVTNPLLKHIHVFNMLPVLSSTSMEPSFPPLHCEVFENKDKSIEQDEVSVRDFLLGANDKKVDLVHVFRMELELGNSAAVYDERKKQDKVNRFIQDAEVVKKHLGQWCLWKFVELELQANLQACIVDDPDNVNNRKKRKQQQEDAVDVDDPMDGEGNDDELDSDEGGEVDEEEVEMVDSIQPVVNPYELVHRDTGAILNVTNSVSCLSKFCDTLPGLDTY…

## Sheet: Exportin 5
Protein ID	Data base ID	Data base	Organism	Sequence
PcapExp5	529988	PhycoCosm (Join Genome Institute)	Phytophthora capsici LT1534	MDPQLFQQVLAAVQVSHSPLASPSDRQAAYAFCEEFKSRADCALYAVALYRNPGAGDALELHTRQHFALHVLEHHVLTRWGSLPVEEQQKMRMELVELLLRANEPEEVEEPVFVREKKVGLLSQIAKRQFPQRWPELLPELLQVWQTGSSKQVELVLMILRSLAEDCVSSSFNTSIPPARRKDILQGLNVCLPQLFPVVYQELEKQYAIYKSQATPAQKNRSQRLIHAALDMLKEFLEWMPLERPVDPATNFIMVAVLLLGEKEFRVAGAECLEVYMTRGFGKENRAIMLQSISQIIEKVDSLDLITLEPDLEANLLFHKKVNELLVTWGTCQLDILLLDGPGEQEMALLRVILNNLCKLFAHPSLILTEAQVILWLTVLKNKTILKQGEGFLADILDQ…
PcinExp5	20862	PhycoCosm (Join Genome Institute)	Phytophthora cinammomi	MDAQLYQQVLLAVRVSHSPLAAAAERQAAYAFCEDFKGRSDCALYAAALYRNPGGGGDGDANAADVDALERHRRQHFALHVLEHHVLTRWGSLPAEEQQHLRAELAALLLRPSDEEQPVFVREKRVALLAHMAKRQFPQRWPQLLPELLQLWQQGDARQAELVLLVLRSLAEDCVSSSFNSSVPPARRKDILQGLNVCLPQLFPVVYRELETQYALYRAPTTAAAQGNSSQRLIHAALDMLKEFLDWMPLERPVDPSTNFIMVAVLLLDDAEFRVAAAECLEVFMTRGFGKDHRAIMLQSISQIIEKVDTLDVTTLEPDLEATLLFHKKLNDMLVAWGTCQLDVLLLDGPGEQEMALLRVILKNLCKLFAHPSLILTEAQIIFWLTVLKNKTVLKQGEA…
PcacExp5	KAF1782335.1	PhycoCosm (Join Genome Institute)	Phytophthora cactorum	MYQSSGTRWILLTELHFQPIKASQIASHSPQLNPSMDPQLYQQVLLAVQASHSPLASASDRQAAYAFCEEFKSRADCALYAVALYRSPGGGDSLELHTRQHFALHVLEHHVLTRWSSLPVEEQQKMRAELVALLLRENQPDDADDPVFVKEKKVSLLAQIAKRQFPQRWPELLPELLQVWQTGCSRQVELVLLILRSLAEDCVSSSFNTSIPPARRKDILQGLNVCLPQLFPVIYHELEKQYAIYKAVSATPMQKNRSQRLIHAALDMLKEFLEWMPLERPVDPATNFIVVAVLLLEEKEFRVAGAECLEVYMTRGFGKENRAIMLHSISQIIEKVNTLDLTTLEPDLEANLLFHKKINEMLVTWGTCQLDVLLLDGSGDQEMALLRVILNNLCKLFAH…
PfraExp5	KAE9300335.1	PhycoCosm (Join Genome Institute)	Phytophthora fraguarie	MDAQLYQQVLLAVQVSHSPLASAAERQAAYAFCEDFKGRADCALYAAALYRNPGPGDALELHRRRHFALHVLEHHVLTRWGALPAEEQQAMRAELVALLLLRPSEDEPVFVREKKVALLTHMAKRQFPQRWPELLPELLQVWQTGDDAQIELVLLVLRSLAEDCVSSSFNTSIPPARRKDILQGLNVCLPQLFPVVYHELETQYARYKAPTASSNQRSLSQRLIHATLDMLKEFLEWMPLDRPVDPNTNFIMVAVLLLEDVEFRVAGAECLEVFMTRGFGKDHRAIMLQSISQIIEKVDTLDLATLQPDLEANLLFHKKINDVLVTWGTCQLDVLLLDGPGEQEMALLRVILNNLCKLFAHPSLILTEAQIIFWLTVLKNKTVLKQGEAYLAEILEQLR…
PinfExp5	KAF4043683.1	PhycoCosm (Join Genome Institute)	Phytophthora infestans	MDPHLYQRVLLAVQASHSPLASASDRQAAYAFCEEFKSREDCALYAVALYQRPGGADSLELHTRQHFALHVLEHYVLTRWSALPLEEQQKMRVELVALLLRENQSDAADDPVFVKEKKVSLLAQIAKRQFPQRWPDLLPELLQIWQTGSSRQVELVLLILRSLAEDCVSSSFNTSIPPARRKDILQGLNVCLPQLFPVVYQELEKQYAIYKAATATPMQKSRSQRLIHAALDMLKEFLEWMPLERPVDPATNFIIVAVLLLEEKEFRVAGAQCLEVYMARGFGKENRAIMLQSISQIIDKVNTLDLTTLEPDLEANLLFHKKVNDMLVTWGTCQLDVLLLDGPGDQEMALLRVILRNLCKLFAHPSLIVTEAQIILWLTVLKNKMILKQGEAFLAEILD…
PkerExp5	RLN06207.1	PhycoCosm (Join Genome Institute)	Phytophthora kernoviae	MDAQLYQQVLLAVQVSHSPLASATNRQAAYAFCEDFKSRSDCALYAVALYRNPGGGDALELHTRQHFALHVLEHHVLTRWSSLPAEEQKKMRLELVELLLKEPQPDVGDDPVFELEKQYAQYKSPSTTTEQKNKSQRLIHAALDMLKEFLEWMPLERPVEPSTNLIMVAVLLLDDREFRVAGAECLEVYMARGFGKDNRTLMLHSISQIIEKVDTLDLKTLEPDLEANLLFHKKLNEMLVTWGTCQLDVLLMDGPGEQEMALLRVILNNLCKLFAHPSLILTEAQIILWLTVLKNKTILKQGEAYLADILQQLRQVSFDKYFKLGSPERENPGPQAAACQCSMEEFDDHTEYVAYYGNFRGRLYALIRILVHLNPTLILQSLHERLVFVLSQYNTGTDH…
PmegExp5	OWZ21752.1	PhycoCosm (Join Genome Institute)	Phytophthora megakarya	MDPQLYQQVLLAVQVSHSPLASPSDRQAAYAFCEQFKSRSDCALYAAALYRNPGGGDAMELHTRQHFALHVLEHHVLTRWDSLPAEEQQKMRVELVELLLREAQSEDEPVFVREKKVALLAQIAKRQFPQRWPELLPELLQVWQTGESQVELVLLILRSLAEDCVSSSFNTSIPPARRKDILQGLNVCLPQLFPVVYHELEKQYAVYKAQTATPVQKNKSQRLIHAALDMLKEFLEWMPLERPVDPSTNFILVAVLLLEEKEFRVAGAECLEVYMTRGFGKENRAIMLQSISQTIEKLDTLDLTTLEPDLEANLLFHKKVNEMLVTWGTCQLDVLLLDGPGEQEMVLLRVILKNLCKLFAHPSLILTEAQIILWLTVLKNKTILKQGETFLSDILEQLR…
PnicExp5	KUF78654.1	PhycoCosm (Join Genome Institute)	Phytophthora nicotianae	MDPQLYQQVLLAVQASHSPLASASDRQAAYAFCEEFKSRSDCALYAVALYQSPGGGDSLELHTRQHFALHVLEHYVLTRWSSLPVEEQQKMRVELVALLLRENQPDDADDPVFVKEKKVSLLAQIAKRQFPQRWPDLLPELLQVWQAGSSRQVELVLLILRSLAEDCVSSSFNTSIPPARRKDILQGLNVCLPQLFPVVYQELEKQYATYKAATSSPMQKNRSQRLIHAALDMLKEFLEWMPLERPVDPATNFIIVAVLLLEEKEFRVAGAECLEVYMTRGFGKENRAIMLQSISQIIEKVNTLDLTTLEPDLEANLLFHKKINDMLVTWGTYQLDTLLLDGPGDQEMALLRVILSNLCKLFAHPSLIVTEAQIILWLTVLKNKTILKQGEAFLADILD…
PpalExp5	POM75346.1	PhycoCosm (Join Genome Institute)	Phytophthora palmivora var. p.	MDPQLYQQVLLAVQVSHSPLAPASDRQAAYAFCEEFKSRSDCALYAVALYRNPGGGDALELHTRQHFALHVLEHHVLTRWESLPVEEQQKTRVELVELLLREPQKEDEPVFVREKKVALLAQIAKRQFPQRWPELLPELLLVWQTGDSQVELVLLILRSLAEDCVSSSFNTSIPPARRKDILQGLNVCLPQLFPVVYHELEKQYAVYKAQTATPLQRNRSQRLIHAALDMLKEFLEWMPLERPVDPTTNFIMVAVLLLGEKEFRVAGAECLEVYMTRGFGKENRAIMLQSISQIIERVDTLDLSTLGPDLEANLLFHKKVNDMLVTWGTCQLDVLLLDGAGEQEMALLRVVLKNLCKLFAHPSLILTEAQIIFWLTVLKNKSILKQGETFLADILEQLR…
PparExp5	ETL99906.1	PhycoCosm (Join Genome Institute)	Phytophthora parasitica	MDPQLYQQVLLAVQASHSPLASASDRQAAYAFCEEFKSRSDCALYAVALYQSPGGGDSLELHTRQHFALHVLEHYVLTRWSSLPVEEQQKMRVELVALLLRENQPDDADDPVFVKEKKVSLLAQIAKRQFPQRWPDLLPELLQVWQTGSSRQVELVLLILRSLAEDCVSSSFNTSIPPARRKDILQGLNVCLPQLFPVVYQELEKQYATYKAATSSPMQKNRSQRLIHAALDMLKEFLEWMPLERPVDPATNFIIVAVLLLEEKEFRVAGAECLEVYMTRGFGKENRAIMLQSISQIIEKVNTLDLTTLEPDLEANLLFHKKINDMLVTWGTCQLDTLLLDGPGDQEMALLRVILSNLCKLFAHPSLIVTEAQIILWLTVLKNKTILKQGEAFLADILD…
PrubExp5	KAE9290114.1	PhycoCosm (Join Genome Institute)	Phytophthora rubi	MDTQLYQQVLLAVQVSHSPLASAAERQAAYAFCEDFKGRADCALYAAALYRNPGPGDALELHRRRHFALHVLEHHVLTRWGALPAEEQQAMRAELVALLLLRPSEDEPVFVREKKVALLTHMAKRQFPQRWPELLPELLQVWQTGDDAQIELVLLVLRSLAEDCVSSSFNTSIPPARRKDILQGLNVCLPQLFPVVYHELETQYARYKAPTASSNQRSLSQRLIHATLDMLKEFLEWMPLDRPVDPNTNFIMVAVLLLEDVEFRMAGAECLEVFMTRGFGKDHRAIMLQSISQIIEKVDTLDLATLQPDLEANLLFHKKINDVLVTWGTCQLDVLLLDGPGEQEMALLRVILNNLCKLFAHPSLILTEAQIIFWLTALKNKTVLKQGEAYLAEILEQLR…
PsojExp5	EGZ04521.1	PhycoCosm (Join Genome Institute)	Phytophthora sojae	MDPQLYQQVLLAVQVSHSPLASAAERQAAYAFCEDFKGRADCALYAAALYRNPGADAGDALELHRRRHFALHVLEHHVLTRWGALPAEEQQRMRAELVALLLRAEDAGGTDSIEPVFVREKKVALLAQMAKRQFPQRWPKLLPELLQVWQAGSAAQIELVLMILRSLAEDCVSSSFNTSIPPARRKDILQGLNVCLPQLFPVVYQELEKQYAVFKSPAASAAERNISQRLIHAALDMLKEFLEWMPLERPVDPSTNFIMVAVLLLDDAEFRVAGAECLEVYMTRGFGKDHRAIMLQSISQIIEKVDTLDLTTLEPDLEANLLFHKKLNDMLVTWGTCQLDVLLLDGAGEQEMALLRVILKNLCKLFAHPSLILTEAQIIFWLTVLKNKTVLKQGEAYLA…
PramExp5	KAH7464724.1	PhycoCosm (Join Genome Institute)	Phytophthora ramorum	MDPQLYQQVLLAVQVSHSSLASAADRQAAYAFCEDFKSRPDCALYAVALYRNPGGGDALELHTRQHFALHVLEHHVLTRWDSQPVEEQQKMRAELVQLLLIEDDSDEPVFVREKKVALVASIAKRQFPQRWPELLPELLQVWSNGSSRQVELVLMILRSLAEDCVSSSFNTSIPPARRKDILQGLNVCLPQLFPVVYQELEKQYALYRSQTATAQQKNRSQRLIHAALDMLKEFLEWMPLERPVDPATNFIMVAVLLLDDKEFRVAGAECLEVYMTRGFGKENRAIMLQSISQIIEKVDTLDLMTLEPELEANLVFHKKVNDMLVTWGTCQLDMLLLDGAGEQEMALLRVILKNLCRLFAHPSLILTEAQIILWLTVLKNKAILKQGEGYLADILNQLR…
MmusExp5	NP_082474.1	PhycoCosm (Join Genome Institute)	Mus musculus	MEMEQVNALCEELVKAVTVMMDPSSTQRYRLEALKFCEEFKEKCPICVPCGLKLAEKTQIAIVRHFGLQILEHVVKFRWNSMSRLEKVYLKNSVMELIANGTLRILEEENHIKDVLSRIVVEMIKREWPQHWPDMLMELDTLFRQGETQRELVMFILLRLAEDVVTFQTLPTQRRRDIQQTLTQNMERILNFLLNTLQENVNKYQQMKTDSSQEAEAQANCRVSVAALNTLAGYIDWVSLNHITAENCKLVETLCLLLNEQELQLGAAECLLIAVSRKGKLEDRKRLMILFGDVAMHYILSAAQTADGGGLVEKHYLFLKRLCQVLCALGNLLCALLALDANIQTPINFGMYLESFLAFTTHPSQFLRSSTHMTWGALFRHEVLSRDPALLAVIPKYLR…
HsaExp5	NP_065801.1	PhycoCosm (Join Genome Institute)	Homo sapiens	MAMDQVNALCEQLVKAVTVMMDPNSTQRYRLEALKFCEEFKEKCPICVPCGLRLAEKTQVAIVRHFGLQILEHVVKFRWNGMSRLEKVYLKNSVMELIANGTLNILEEENHIKDALSRIVVEMIKREWPQHWPDMLIELDTLSKQGETQTELVMFILLRLAEDVVTFQTLPPQRRRDIQQTLTQNMERIFSFLLNTLQENVNKYQQVKTDTSQESKAQANCRVGVAALNTLAGYIDWVSMSHITAENCKLLEILCLLLNEQELQLGAAECLLIAVSRKGKLEDRKPLMVLFGDVAMHYILSAAQTADGGGLVEKHYVFLKRLCQVLCALGNQLCALLGADSDVETPSNFGKYLESFLAFTTHPSQFLRSSTQMTWGALFRHEILSRDPLLLAIIPKYLR…

## Sheet: RDR
Protein ID	Data base ID	Data base	Organism	Sequence
PcapRdr	KAG1704547.1	PhycoCosm (Join Genome Institute)	Phytophthora capsici	MTITPVAAPGEAWGLACKHCDALVARHSQLSFLLENATAVHLILDKTLLHDEQLQSIDESDGWRVYSHSGVLPEIQFTKIRTTNAYKRQRLPFELCCVNCGKKIASEGFIDDLPGQSLLLLDSKACSCVVDRKVQYGMAGGTTARKWGVILRQLQEMKLPLKIQTVKELNNNDTREVKQKSDVIPVVHPTEATIRSHFDPKARMSKLRQYQVELTLSAMLENTIVYLPTGCGKTLVAIKVMEEMKHLNANKLAVFFVPTGPLVSQQAGYIRRESNFKVAEFSGQHGRTNAAMSDPITVDGDFDAIVVTPQYFLNLLYHELTKITDYSVMVFDEAHHATGKHPYCELLRELATVDLRSRPHILALTASPFGEAVRETSGQNALNKLAETFNAVVNTPTIA…
PcacRdr	KAF1773732.1	PhycoCosm (Join Genome Institute)	Phytophthora cactorum	MVLVALGKGTLHRVAAACNIRSILFHLAPTTAKRTFLREPGVGNAVRALETHGYRLGFIGDSGAKDSSVMSAFHIVHGDKKNGVSVYELASKELKVPLNRTLLVTEATLSEGSANGAISVALPTQSEDTEAQPFLARLATDLLNFDQCLDPAGRCFGPFRVLFSQVFYESALSFALVNLKPIVPGHVLVVPKRPVARFEMLDVDEVSDLWTAAQLVGKQVEQYYGASSLTFAIQDGKEAGQTVKHVHIHVIPRIAQDFERNDDIYTEVSLQHFTTRELFMHLTCFLSAQIEKHGHALHVDNETRTARSKADMAAEAAQLRPLFCSEGPIMYKYDHPHLLSIRSESFSDLRPDHGMTITPDEAWGLACRRCDALVARHSQLSFVLENMTGVHLTLDKTLL…
PcinRdr	92923	PhycoCosm (Join Genome Institute)	Phytophthora cinammomi	MTVAGVGVAPSDQAWGIACKRCDGLVARHSQLAFLLENATAVHLTLNKRLLHDEQLREPQGESWRLLLDSKACSCVLDRQTPYGMVAGTKARKWAVILRQLQELKLPLKIQKLQELIESNQDGGEEEEDEELNALPVVHPTEATIRSHFNPRAKMSKLRRYQVELTLSALLENTIVYLPTGCGKTLVAIKVMEEMKHLNPEKLVVFFVPTGPLVSQQAAYIRRESDFKVAEFSGQHGRTTAATSAPIKVGGEFDAVVVTPQYFLNLLFNGRTSITDYSTMVFDEAHHATGNHPYCELLKNLATVDLRVRPHILALTASPFGEAVREASGPVALKKLAEAFDAVVNAPTIAAEDLEASFIPKEAQWVTVQEDESERKLREGIKRYIMAFYADIARLLNGQ…
PfraRdr	KAE9319764.1	PhycoCosm (Join Genome Institute)	Phytophthora fragariae	MTIAVASPSDQAWGIACKRCDGLVARHSQLAFLLENTTAVHLTLDKRLLHDEQPQGEGWRVYSREDVLPALQFTKIRTKNAYKRERMPYELCCVKCDAKVASEGFLDELEDSQLLLDSKACACVLDRQTPYGMAGGNKARKWGVILRQLQEMRLPLRIQKLQDLIESNQEGEEEEMETLPVVHPTEATIRSHFSPRTKMSKLRRYQVELTLSALLENTIVYLPTGCGKTLVAIKVMEEMKHLNPDKLVVFFVPTGPLVSQQAAYIRRESDFRVEGFSGQHGGTSVATSAPIKVDGDFDAVVVTPQYFLNLLFNRRTSITDYSTMVFDEAHHATGNHPYCELLKNLSTVDSRVRPQILALTASPFGEGVREASGPTALKKLADAFNAVVNAPTIAAEDLE…
PinfRdr	KAF4034320.1	PhycoCosm (Join Genome Institute)	Phytophthora infestans	MTFTPDDAWGLICKGCDALVARHSQLSFILENATGVHLTLDRTLLRYEQFGESWRVSSHSGVLPELRFTKIHTKNAFKRQRLPFELCCVHCDAKVASEGFLDELPDESMLLLDSKSCTFVLDRKFPYWMTGGAKGRKWGVILRQLQELKLPLKVYKVQELVDVERVYNAQESDVLPVVHPTVARIRSHFSPRAKMSQLRRYQVELTISALLENTIVYLPTGCGKTLVAIKVLDEMKHLNPNKLVVFFVPTGPLVSQQAAYIRRESDFRVKEMSGQHGRTGAATSDPITVDGDVDALAVTPQYFLNLLFNDRTKITDYSVMVFDEAHHATGNHPYCELLKKLATIDLRTRPHILALTASPFGEGVRETSGQTALNNLARAFNAVVNAPTIAAEDLEASFI…
PmegRdr	OWZ15303.1	PhycoCosm (Join Genome Institute)	Phytophthora megakarya	MPYGLAGAKARKWGVLLRQLQEMKLPIKIQKIQDLLTVERESMQTLVAIKVMEEMKYLNPDKLVVFFVPTGPLVSQQASYIRRESDFQVKELSGQHGHSSASTSEPIQVDGDVDALVVTPQYFLNLLFNDRTKITDYSVMVFDEAHHATGKHPYNELLKELVTVDHQVRPHIIALTASPFGEAVRETSGQVALDKLAKAFNSVVNAPTIAADDLQGSFIPKEARWVTVQEDESERKLRLGIKQYIEWFYPLISRLLDGKVMPFEANYDTNDMELSQFLAKLRLLRFEAERMARGRNPDVEMAGIEKSKRPPSNLELILEHLRKVASSFYNLSIHGPGIVAESLRSVFSGLKTATSRKKRRTFDLVEHAFCAILSPALANFPLETFPATEISKRVHLVAE…
PnicRdr	KUF98780.1	PhycoCosm (Join Genome Institute)	Phytophthora nicotianae	MTITPDEAWSLACRRCDALVARHSQLSFILENATGVHLTLDKTLLHNEQLGESWRVSSHSGVLPALQFTKIRTKNAFKRQRLPFELCCVHCDAKVASEGFLDELPDESMLLLDSKACSCVLDKKFPYGMAGGPTARKWGLLLKQLQEMQLPLKIFKVQELVGEERVQNVQETEVLSVVHPTVATIRSHFNPKAKMSKLRRYQVELTISALLENTIVYLPTGCGKTLVAIKVLDEMKYLNPNKLVVFFVPTGPLVSQQAAYIRRESGFRVKGLSGQHGRTAAATSDPIETDGDVDALVVTPQYFLNLLFNNRTKITDYCVMVFDEAHHATGNHPYCELLQKVATVDLRTRPHILALTASPFGEGVRETSGQTALNKLAQVFNAVVNAPTIAAEDLEASFI…
PparRdr	ETL98829.1	PhycoCosm (Join Genome Institute)	Phytophthora parasitica	MTITPDEAWSLACRRCDALVARHSQLSFILENATGVHLTLDKTLLHNEQLGESWRVSSHSGVLPALQFTKIRTKNAFKRQRLPFELCCVHCDAKVASEGFLDELPDESMLLLDSKACSCVLDKKFPYGIAGGPTARKWGLLLKQLQEMQLPLKIFKVQELVGEERVQNVQETEVLSVVHPTVATIRSHFNPKAKMSKLRRYQVELTISALLENTIVYLPTGCGKTLVAIKVLDEMKYLNPNKLVVFFVPTGPLVSQQAAYIRRESGFRVKGLSGQHGRTAAATSDPIETDGDVDALVVTPQYFLNLLFNNRTKITDYCVMVFDEAHHATGNHPYCELLQKVATVDLRTRPHILALTASPFGEGVRETSGQTALNKLAQVFNAVVNAPTIAAEDLEASFI…
PrubRdr	KAE9346693.1	PhycoCosm (Join Genome Institute)	Phytophthora rubi	MTIAVASPSDQAWGIACKRCDGLVARHSQLAFLLENTTAVHLTLDKRLLHDEQPQQPQGEGWRVYSWEDVLPALQFTKIRTKNAYKRERMPYELCCVKCDAKVASEGFLDELDESQLLLDSKACACVLDRQTPYGMAGGNKARKWGVILRQLQEMRLPLKIQKLQDLIESNQEGEEEEMETLPVVHPTEATIRSHFSPRAKMSKLRRYQVELTLSALLENTIVYLPTGCGKTLVAIKVMEEMKHLNPDKLVVFFVHTGPLVSQQAAYIRRESDFRVEGFSGQHGGTSAAASAPIKVDGDFDAVVVTPQYFLNLLFNRRTSITDYSTMVFDEAHHATGNHPYCELLKNLSTVDSRVRPQILALTASPFGEGVREASGPTALKKLADAFNAVVNAPTIAAE…
PsojRdr	EGZ19842.1	PhycoCosm (Join Genome Institute)	Phytophthora sojae	MTIAGVGAGAGAGPSDLAWGIACKRCDGLLARHSQLAFLLENATAVHLTLNKRLLHDEQLQAPEGEGESESWRIYSRADVLPELQFTKIRTKNAFKRERLPFELCCVRCDAKVASEGFLDELDESQLLLDSKACACVLDRQTPYGMAGDPKARKWGVILRQLQEMRLPLKIQKLQELIDYGKEGEEKKEVVEEKVDVLPLVHPTEASIRNHFRPRAKMSKLRRYQVELTLSALLENTIVYLPTGCGKTLVAIKVMEEMKHLNPDKLVVFFVPTGPLVSQQAAYIRRESNFQVAEFSGQHGRTTAATSAPIKVDGGFDAVVVTPQYFLNLLFNGRTSITDYSTMVFDEAHHATGNHPYCELLKNLATVDLRVRPHILALTASPFGEGVREASGPTALRKL…
PraRdr	KAH7463861.1	PhycoCosm (Join Genome Institute)	Phytophthora ramorum	MTVTASADVAWGVACKRCDALVARHSQLSFLMENSTAIHLTLDKTLLHDEQREAQPQAETGESWRVYSHAYVKPEIALVKIRTTNAYKRERLPFELCCVKCDAKVASEGFLDELDEPMLLLDSKACACVLDNQTPYGMAGGTKARKWGVILRQLQELKLPFRIQKLQELIAAGGVEEEKREKEGEKEEVVVPVVHPTEASIRSHFSPRAKMSQLRRYQVELTLSALLENTIVYLPTGCGKTLVAIKVMEEMRHLNPDKLVVFIVPTGPLVSQQAGYIRRESNFEVSGLSGQHSRTAAATSDPIEIGGETDAIVVTPQYFLNLMFNGRTKITDYSTVVFDEAHHATGSHPYCELLKNIATVDLQARPHILALTASPFGESVRETSGQIALNKLAKAFNAS…
AthRdr6	NP_001327617.1	PhycoCosm (Join Genome Institute)	Arabidopsis thaliana	MGSEGNMKKSVVTQVSIGGFGESTTAKQLTDYLEDEVGIVWRCRLKTSWTPPGSYPNFEIADTSNIPSIDEYKKVEPHAFVHFAVFESAGRAMDAAGQCNLILDGQPLKVSLGPKNPYSLNQRRRTTVPYKLAGITLEIGTLVSRDDFFVSWRAEGVDFLVDPFDNTCKFCFRKSTAFSFKDAVMHAVINCDYKLELLVRDIQTVRQYKTLHGFVLILQLASSPRVWYRTADDDIYDTVPGDLLDDDDPWIRTTDFTQVGAIGRCHSYRVLISPRYENKLRTALDYFRMRRVQEERVRWPPRIRNEPCFGEPVSDHFFCIHHKEGISFEIMFLVNSVLHRGVFNQFQLTERFFDLLRNQPKDVNIASLKHLCTYKRPVFDAYKRLKLVQEWIQKNPKLL…

## Sheet: AGO
Protein ID	Data base ID	Data base	Organism	Sequence
PcapAgo1	558569	PhycoCosm (Join Genome Institute)	Phytophthora capsici LT1534	MMAEAGRSFGNDGPPKTLANKIMAALMAEMDRQFPGFFLVTDKRKNIYSPRRLPFQIQEFDGLQLPDDGGRARNFSATVKEADPVAIRMQQLEELFAGRLNYTPYDALQALDVALRHSASQRFTVVGRNLFNGNGAKSLGEGAELWFGYFQSLRATQNRLVVNLDLAATAFVEEMDVVDYLCESLQLRNMPTTLAKYQQSAFSKAIRGVKVNITHRPGVRRSYRVNGLSKMSAEETFFENDEGQRMSIVQYFQKTYNVRLRYPKLPCLHVGAPQKKNYLPMEVCHIMGGQKCPRKGTDNQVANMIKFTCTKPDVRKRSIEQKFREAGFSTDPTLRAFGLEVDPKMVETTGRQLPPPTMEYGGGRENPRDGAWNMRNKRFHSPSRLTSWAVISMADDRFC…
PcapAgo2	64465	PhycoCosm (Join Genome Institute)	Phytophthora capsici LT1534	MGDEPKQEGKDEKEDKDVEMSDVSAPPKREKRPERPLPRSLVRNVINAALRQYETEFGGIRVVHDGMSAMYAPAMLPWDGHSKTFVDVNPDGPSPTPPPPPPAAGAVPRRPFRGPPTFVVKIKLAETIATSSLTDYYTNPDVNAMPVLQALDVAARHLGAQRLITVGHSFFSMKKTTPLQGGKELCWGYHQAIRIADRKLLMNVDQAATVFYAPKELMELVLPALNARSANDIRGLSDRDAKNLARALRKIEVVPTHRKDRKRAIFGISAQPANQTMVNIKGESMSVADYFSKRYNTNLRYPHLPLVNVGSKRPGKENWLPIELCEVAPGQRCANISDLDTAEIIRQTSQPPRARQETIIDQVRQAGFENDPYLAAFGMKVDQRLETTDARIMDPPDVQ…
PcapAgo3	534306	PhycoCosm (Join Genome Institute)	Phytophthora capsici LT1534	METKGTITTATTTDLETTVADLEVTTTTDPVDTTKAVPPVLTSSPAPKVIKTVDMVNLTEDATVTIPTTPDKTIVIPAVEMVIGILTAVLEGDIGALIVEVVKVTGEDAQKEAPASYKTDLGGIRVKFEWNSRDFPDVDPDGNRDGSQHRGSRGPPTFIVQMKLAETIAVGSVEDHYSNPDANVMPILQALDVVARHLGAQRLISVGRNFFGMKKTHELKGGKELCWGYHQAIRVAEKKLLMNVDQAATVFYEPGELMKIVLAALNARSPTEIHNLPERDMRNLARALRKLEVVPTHRKDRKRPIFGISPDRADQTKVDIKGETMSVADYFSRKYGVNIRYPNLPLVNVGSKKAGRESWLPIELCEIAPGQRCPNINDLDTAEIIRQTNQRPSERQQNV…
PcapAgo4	54500	PhycoCosm (Join Genome Institute)	Phytophthora capsici LT1534	TKGDPASEALRMERPLPRSIVRKIINAALQQYKTDLGGIRVVHDGMSALYSPQKFEWNSRDFPDVDPDGNRDGSQHRGSRGPPTFIVQMKLAETIAVGSVEDHYSNPDANVMPILQALDVVARHLGAQRLISVGRNFFGMKKTHELKGGKELCWGYHQAIRVAEKKLLMNVDQAATVFYEPGELMKIVLAALNARSPTEIHNLPERDMRNLARALRKLEVVPTHRKDRKRPIFGISPDRADQTKVDIKGETMSVADYFSRKYGVNIRYPNLPLVNVGSKKAGRESWLPIELCEIAPGQRCPNINDLDTAEIIRQTNQRPSERQQNVLEQIRQAGFENDPYLEAFGMKVNQTLETTDVRVLNAPDIQYANVSERPSRGQWNLKDKKFVSGAVLRNWGVVV…
PcapAgo5	545808	PhycoCosm (Join Genome Institute)	Phytophthora capsici LT1534	MGDEPKQEGKDVKDVEMAEPTADAPPKQEARPERPLPRSLVRSVINAALRQYESEFGGLRVVHDGMAALYSPSMLPWNAKVFSDINPDGPSTNPVPPPQPASGDGTQRRFRGPRTFLVKMKLVETISTSSLKDYYSNPDVNVMPVLQALDVVARHLGAQRLIAVGRNFFTMKKTHTLKGGKELCWGYHQAIRLADNKLLMNVDQAATVFYSPGPLMQLVVAALRVRGPEDVRDLSERDMKSLARALRKIEVVPTHRKDRKRAIFGISAQPANLTMVSIKGETMSVAAYFSGKYNMQLRHPNLPLVNVGSKRPGKENWLPIEVCEVAPGQRCANINDMDTAEIIRQTSQPPRNRQENILEQIRQAGFENDPFLAAFGVKVEQRLESTDASVMEAPHVQYQ…
PcapAgo6	106132	PhycoCosm (Join Genome Institute)	Phytophthora capsici LT1534	SDPQLLNEWTGTAGVRNVNSDDADLQQSAFICRRPNVGRGGKTIDIRVNYFSVSLHSAPVEIFKYHVSVEKEIDGELNDTGQAQRLPRSLVRKVMDAGLRQYKSDFGGACVVHDGMSAIYVPSRLYWDFKTLSNINPDDPQSMPTHPTGSHRRTFSMTIKLVEAISTRSLVDYYNNPDVNIMPVLQALNVIACHLGAQRLTNVGRSFFSMQSPTPLGGGKELCWGYHLSIRIGDSKLLMNVDQKATVFYTPGELTEIVLPMVDPRSVNDTRGLSDHDKRKLESVLNHLEVRPIHRKGWKRAIYGISAQPAYQTMVNIRDEDMSVADYFLKNYNVTLRYPYLPLVNVGRREAGKETWLPIELCRVAPAQRSTNVTDVDTAEILTKTGQPPRARQANTMKQ…
PinfAgo1	XP_002906080.1	PhycoCosm (Join Genome Institute)	Phytophthora infestans T30-4	MPGRRNKQQDSEPVIGRPRRGRGQASSRGRGRSGPATATAAPVPPPATRAVAPPPAPAPAAPSVSSLALELEEKARIPDEPRLVQPLVRTHFPPRPGFGKAGKPVKLHANHFKVNFKLAGDVFHYDVMMSEGGRSFGNDGPPKTLANKIMAALLSELKRQFPAFMVVSDARKNIYAPRRLPFQLQEFGSLTLPEDGGRAREFSATVKEADPVAIRMQQLDELFAGRLNYTPHDALQALDVALRHSASQRFTVVGRNLFNGNGAKSLGEGAELWFGYFQSLRATQNRLVVNLDLAATAFVEEMDVLDFLCESLSLRNLPAALNNPQHSAFSKAIRGVKVNITHRPGVRRSYRVNGLTKTSAQDTYFENDEGQRLNIVQYFQKTYNLRLRYPKLPCLHVGA…
PinfAgo2	XP_002906081.1	PhycoCosm (Join Genome Institute)	Phytophthora infestans T30-4	MPGRRNKQQDSEPVIGRPRRGRGQASSRGRGRSGPATATAAPVPPPATRAVAPPPAPAPAAPSVSSLALELEEKARIPDEPRLVQPLVRTHFPPRPGFGKAGKPVKLHANHFKVNFKLAGDVFHYDVMMSEGGRSFGNDGPPKTLANKIMAALLSELKRQFPAFMVVSDARKNIYAPRRLPFQLQEFGSLTLPEDGGRAREFSATVKEADPVAIRMQQLDELFAGRLNYTPHDALQALDVALRHSASQRFTVVGRNLFNGNGAKSLGEGAELWFGYFQSLRATQNRLVVNLDLAATAFVEEMDVLDFLCESLSLRNLPAALNNPQHSAFSKAIRGVKVNITHRPGVRRSYRVNGLTKTSAQDTYFENDEGQRLNIVQYFQKTYNLRLRYPKLPCLHVGA…
PinfAgo3	XP_002908068.1	PhycoCosm (Join Genome Institute)	Phytophthora infestans T30-4	MAVDTTIRTVQQVAAAVAEATATSAATTSVGSKGTTSAGNMVTTNVGSKAMINVEGTTSVGVTTPAAATMADRRLGTMTTVVAVEGVTAPGRGGTKAAEEITAPVVTMIAAVEEALMAVEVATEALGTTTEEGTKVPLLMGGTVARRATTIEVDMTRVEEAAATAVEVEVEAMMIVLAGIRVGVTMIAHVEVQAATVEEIAVTAVAVAETGEETAEATGEATAEATGEATAEATGEETVAMGVVTIVGAVTAVVETEGETEEETVDTVVVVAGAALEEEEVAAEVVASLGLVVLATLCSDPRLQDEWTGRAGVRDVSAEDPDLQQEFLICRRPGLGRGGKSVQMQVNYFGVSLDSAPPEIIKYHVDVERSPDLAADSKYGPSGADQKDEIMGDEPKQEG…
PinfAgo4	XP_002908108.1	PhycoCosm (Join Genome Institute)	Phytophthora infestans T30-4	MDPRKQELWSGRAPPLKINPEDPELQMETRVCRRPGFGKDGRTMKMNVNYFSISLDKAPVEVFKYHVDPARLLPRALVRNVINAALTQYKAELGGVRVVHDGMSALFAPQKFEWNARDFPDVNPDRPSSEQQKDGGFRRRGPPTFIVKVKLAETIALQSVEEHYRNPDENVMPVLQALDIVARHLGAQRLVSVGRNFFAMKKTHELKGGKELCWGYHQAIRVAEKKLLLNIDQAASVFYQPCELMKLATSALNVRSPADAHGLSERDMRSLARALRKVEVYPTHRKDRKRAIFGVSPDRADRTLVDIKGETMSVADYFYKKYNMRLRYPNLPLVNVGSRKAGREKWLPIELCEVAPGQRCPNINDLDTAEIIRQTSQPPHQRRETILGQIRQAGFENDP…
PinfAgo5	XP_002908109.1	PhycoCosm (Join Genome Institute)	Phytophthora infestans T30-4	MGDEPKQEGKDVKDVEMTDALTDAPPKREARPERPLPRSLVRNVINAALRQYESEFGGLRVVHDGMAALYSPALLPWHAKDFTDVNPDGPSAAPAAPPQPAGGDGAQRRGFRGPRTFLVKMKLVETISTSSLKEHYSNPDVNVMPILQALDVVARHLGAQRLIAVGRNFFTMKKTHTLKGGKELCWGYHQALRLADHKLLMNVDQAATVFYSPGPLMQLAVAALRVRGPEDVRDLAERDMKSLARALRKIEVVPTHRKDRKRAIYGVSAQPANMTMVSIKGENMSVAAYFSGKYNMQLRYPNLPLVNVGSKRPGKENWLPIEVCEVAPGQRCANINDLDTAEIIRQTSQPPRSRQENILEQIRQAGFENDPFLAAFGIKVDQRLQPTEARVMDAPDVQY…
PsojAgo1	AZS32315.1	PhycoCosm (Join Genome Institute)	Phytophthora sojae	MPGRRKNQQQGEPVIGRARPSGTRGRGQGRGDQGAGRGRPGQPPPSAVAPPPAPVAPPPPARAAPSQEFGGLALPEDGGRAREFSAVVKEADPVAIRMQQLEELFAGRLNYTPYDALQALDVALRHSASQRFTVVGRNLFTNAGARTLGEGAELWFGYYQSLRPTQSRLVVNLDLAATAFVEAMSVTEYLCETQSLRQMPTSLAKYQHSSFSKAIRGVKVNITHRPGVRRSYRVNGLSKDSAENTFFENDDGQRMSIVQYFQRTYNIRLRYPKLPCLHVGAPQKKNYLPMEVCHIMAGQKCPRKVTDKQVANMIKFTCTPPDQRKSAIERKFREAGFSTDPTLRAFGLEVDPHMVETTGRQLPPPTIEYSGGARENPRDGAWNMRGKKFNAPAQFKSWA…
PsojAgo2	AZS32317.1	PhycoCosm (Join Genome Institute)	Phytophthora sojae	MSYSGGGGGYGDQRGYDQRRYDDRPGSSGSGGGGYGDQRGQQQGYDQRGQGYDQRGGYDQRGGGDYSSRSSGYDDYSRGGGGGGGGYGGGGSRGYEGSRGDYGSGSGSYGSAGYDDRSRGGYGGSGYDDRGGYGGSTGYGGGGSSSYDSRGGYGGSSYDQSRSAGYGGGGGSYSSGGGGYDDRSRGYGGGSGGGYDDRSRGGYGGRDDRGYGASSGGRDDRGYGGGGGDRGYGASTGGGDRGYGASSGGDRGYGGGGGREERGYGGGGGGGREDRGYGGGGDRGGDRGYGRRDDRGGDRGGDRGGDRRGGDRGGDRGGDRGYGGGGRGGGRFGGGGGRGGGRGEAGPGVGTVSGSGYENIGAPVADPRLQEEWTGRAGVRDVRADDPDLQQEFLICRRP…
PsojAgo3	KAG6614512.1	PhycoCosm (Join Genome Institute)	Phytophthora sojae	TAAEAVATATSAATTSAATTTVRAAAAAAAEGMATSAASSKGTTSAARGTINEEGTTSAAGATTARARRATTTTVAEEEEAAVATAAAARVAMKEVAATTARAAGATAALATTIAAEEAMGALDTTTEAGMAALRATEAEAPPATTVAAGMEDQATTRAAVPATGEEAAATAVEAAGMMTARVDMAVEAAAVTMTARAVDMADGTTEDTAQAVADGTTEDTAAAVATEDTAQALAVVTAGMAQVAVETEGMEVVAVVKSVATAGEAAAAERTAAMEAAAIENIGAPVADPRLQEEWTGRAGVRDVRADDPDLQQEFLICRRPNVAKGGKSMQLQVNYFGVSLDSLPGEIFKYHVDVERSPDLAADSKYGPSGADQKDETMGDEPKQEGKDEKEDKDVEM…
PsojAgo4	XP_009525986.1	PhycoCosm (Join Genome Institute)	Phytophthora sojae	MDPRLQDQWTGRAPPIDVNPEDPGLQMETRICRRPGFGTEGKTMNMNVNYFGISLDAAPPEIFKYHVDTEPPRIQRPLPRGLIRNVINAALRQYEAEFGGVRVVHDGMSALYSPTKLEWNSRVFPNVNPDAPTGEDQQTRDGRRRRGPRTFVVKMKLAETIAVGSLEVHYANPDTNVMPVLQALDVVARHLGAQRLIAVGRNFFGMKKTHELKGGKELCWGYHQAIRVSEKKLLMNVDQAATVFYEPCELMKLAMSALNVRSPMAVRDLTERDMKNLARALRKVEVMPKHRKDRKRAIFGVSPDRADRTMVDIKGETMSVAEYFSRKYNLRLQHPSLPLVNVGSKKAGRENWLPIELCDVAPGQHCPNINDLDTAEIIRQTSQPPHARRENILSQVHQA…
PsojAgo5	KAG3165337.1	PhycoCosm (Join Genome Institute)	Phytophthora sojae	MGEEIKQEGKDVKDVEMAEQSADAPPKREARPERPLPRSLVRNVINAALRQYEAEFAGIRVVHDGMAALYAPTMLPWNAKDFPDIDPDGNGAPAPPQQPPAGGDGAARRPFRGPRTFVAKMKLVETISTSSLTDYYANPDTNVMPVLQALDVVARHLGAQRLIAVGRNFFTMKKTHTLKGGKELCWGYHQAIRLADHKLLMNVDQAATVFYSPGPLMQLAMAALRARGPDEVRDLSERDMKSLARALRKIEVVPTHRKDRKRAIFGVSAQPANLTMVNIKGETMSVAAYFSGKYNMQLRYPNLPLVNVGSKRPGKENWLPIEVCEVAPGQRCANINDLDTAEIIRQTSQPPRNRQENIMEQVRQAGFENDPFLAAFGIKVDQRLESTEAHVIDAPDVQY…
PsojAgo6	XP_009525989.1	PhycoCosm (Join Genome Institute)	Phytophthora sojae	MTDLLQHYSDPEVNVMPVLQALDVVARHVACQRLTVVGRDLYTLKDPHSVHGGKELCWGYHQAIRKAEDKLVLNLNETSAVFYTPGSLMQLTLSALRAKDPSRIRTLSKLELKNLAHALHNVEVKPTHREGRARAIYGVSAEPADQLLVNIKGKEQTVAEYFDSKYAKRLKYPRLPCANVGSKRPGKETWLPIEVCEVVPGQHCANADELDSPSITKLTAIPPAKRERNILDHVKDATFSNDPYLAAFGMKVMLKMETTNARELEPPCVQYRNTSERPRNAEWRLKDKIMVKGVPFKHWGVLILDEVDASVVRKFVRMLCDVGRQRGLFIKNNDPVFIHQNDQRTTDVEELVRICYQRVAERGPPEMLLVVLPDTRSWLYGPVKVMADTVLGVSCQCVA…
PcacAgo1	KAF1772096.1	PhycoCosm (Join Genome Institute)	Phytophthora cactorum	MGAGASVPSDSNGSMRLQTPSRIVTAFLNLANKPHHAPLVAAKTQWKIAQPFPVGNGEVSTNEQELLHMLHDPVGQKHIGTFAKKILTSETFFCWVEIKEFREAPSIGYRKSMAKLIYRKYIKNGSTMALGSTKKDLKDTYNKVTIEDFEYLELLGSGGFGRVVHARKKSTGKHYAMKIQLKSGLLDEHHDQLSQITSEKDILQICHNPFVLDMHYSFQTPAHAIIVTELVRGGDLGDALKSSRDGYLQEDRVRLYAAEIGLALNHMHELGLIYRDLKPGNVLLGEDGHVILADMGLAAGFDPLKLKKEETGDYRYTPVQPKLTRRKTTVGTRGYMAPEIISGKLVKRDQRPGYTFSVDFWSLGVTLFELMCGFQPFSMHSTPKDDTRRDIPVASHSKR…
PcacAgo2	KAF1776570.1	PhycoCosm (Join Genome Institute)	Phytophthora cactorum	MCASGGRITANEVDRQVVYLMGMEIIASDVTCVIVIEAVVEPEIISATTMTTATTVGNAIAMTHLKGGRVLYDGHHQAIRLGRGTLVLNLDRARAEFCAEGPLLDVVGNAFGTRHYDSIRVNDLRDLVTIKGAVRQLVVLVTHRITNLKEIVGVSDTSACSTMINVNESSMSVEQYFRKRYQVRLRYPQLPPVNLGGRRPGTESWVPIELCEVAPGQPYNGTDRSNTDTIRSQIVVRPQVRLKSIQPLRERFNTENDPSLKAFGLSVGERMETVAARVLQAPDIQYANSILCPKNGSWNLANKTFMKPSTLSNWGVVVCGGADGHPCVSRRAVDHFVSNLCKEAVNRGINVVNRKPVMVTSADRPRGSLESWLTCCHGLLERDLSLGYPQLIFVIKAND…
PcacAgo3	KAF1777221.1	PhycoCosm (Join Genome Institute)	Phytophthora cactorum	MSYSGGGGATATSAATARAAATTAAAMTTRTAREAAAVVAQATATSVEVTTSAGSKGTINAGSKGTINAGSKGTTSEEVTTSVGVTTPVAPTMAERRRGTMTTVAAAAGVTAPDLGGTKAVEEITAPVATMIAAAMEARGTMIEEVTGDLLRMEVTEVRPATTVVVDTTRAEEEEVATPVEAEVEATMTGPVGTLVAVTMTAHVADTADGTIVDTEAAPVQAEVETAAMVGAAPAEMIAAIAAVVTTEEGTVEETEEGIVATDAATIVEAATAEGAIVEETEDMAVEDVAAAVEEVAVAVVESLDLSIGDPVSDPRLQDEWTGRAGVREVSAEDPDLQQEFLICRRPGLGRGGKSAQMQVNYFSVSVDAAPPEIFKYHVDVERSPDLAADSKYGPSGAD…
PcacAgo4	KAF1778058.1	PhycoCosm (Join Genome Institute)	Phytophthora cactorum	MPGRRNKQQDPSLSSGVRIEAAAKAAPEVADAVGPLLLPPRLRLFARLELEEKARIPDEPRLVQPLVRTHFPPRPGFGTAGRPVKIHANHFKVNFKLAGDVFHYDVMMAEGGRSFGNDGPPKTLANKIMAALMAELKRQFPDVHNQEFGSLTLPEDGGRAREFSAVVKEADPVAIRMQQLDELFAGRLNYTPYDALQALDVALRHSASQRFTVVGRNLFSGNGAKSLGEGAELWFGYFQSLRATQNRLVVNLDLAATAFVEEMDVIDFLRQTLSLRDLPTSLAKYQHSAFSKAIRGVKVNITHRPGVRRSYRVNGLTKTSAQDTYFENDEGQRVSIVQYFQKTYNLRLRYPKLPCLHVGAPQKKNYLPMEVCHIMAGQKCPRKVTDNQVANMIKFTCTP…
PcacAgo5	KAF1783873.1	PhycoCosm (Join Genome Institute)	Phytophthora cactorum	MSYSGGGGGYGDQRGYGSRGGDHGRGYDDPNRPGSGGSGGAGYGDQRGGYDQRGQQGKGTINAGSKGTINAGSKGTINAGSKGTTSEEVTTSVGVTTPVAPTMAERRRGTMTTVAAAAGVTAPDLGGTKAVEEITAPVATMIAVEEGLMALEAAMEARGTMIEEVTGDLLRMEVTEVRPATTVVVDTTRAEEEEVATPVEAEVEATMTGPVGTLVAVTMTAHVADTADGTIVDTEAAPVQAEVETAAMVGAAPAEMIAAIAAVVTVEEIAATAAEETEEGTVEETEEGIVATDAATIVEAATAEGAIVEETEDMAVEDVAAAVEEVAVAVVERRVDGRAGVREVSAEDPDLQQEFLICRRPGLGRGGKSAQMQVNYFMCRLTQPRPRSLSTTWMSSARP…
PcinAgo1	32891	PhycoCosm (Join Genome Institute)	Phytophthora cinammomi	MPGRRKNTSDEPVIGRARPSGGNRGRGRGRGRGAAAPPPAAPSAAPPPPPPPARAAPSVESLAAELEEKARVADASPPQPVQPLVRTHFPPRPGFGRSGRAVTLLANHFKVDLKLAGDVFHYDVSMAEAGRNFGNDGPPKALAGKIMAALMRELARQFPDAALVSDARKNIYAPRRLPFRQQEFGALALPDDGGRAREFSAVVKEADPVAVRMQQLDELFAGRLNYTPYDALQALDVALRHSASQRLTAVGRNLFSGVGAKTLGEGAELWFGYYQSLRPTQSRLVVNLDLAATAFVEARSVTDYLCETLALRQLPASLNRFQHKDFSKAVRGVKVNVTHRPGVRRSYRVNGLSKDSAENTFFQTDDGQRVSVVQYFQRTYNLRLRYPKLPCLHVGAPQK…
PcinAgo2	114840	PhycoCosm (Join Genome Institute)	Phytophthora cinammomi	MCAGRYGGEWDGEYEELRGSRGRDDERGQDRSVKRGRYDEHGRDNWSRESGRNNRRSRSRERQGSGRHRHDGGHQDRGRGQSRGGGRGGSRGRQGPGAGIVSGSGYDQIGHATQDLQRHNEWSGCAEAQQVNSDDPELEEAVQFCRRPTAAARHGNAIDLDVNFFAVHLKSPPNEIFQYNVAVGSARDETATEGSTAPSSSPAVASTGPALPPTGRRPDRPIPTAVVTSVINGALEQYKSDFEDLVVVHDGRASLYSPGMFTRRTKEFKDVRPLSTSPESAGRSAQPRVFRGRTYVVTMKFVAVIPTLTMDAYLTDPHVNVQPLLQALDVVARYQSSKILITAGSKLITTTQTQTLASGKELCWGYRQTLRVTQRKLLNVDQTTTVLDDLRHPSGQDLH…
PcinAgo3	232455	PhycoCosm (Join Genome Institute)	Phytophthora cinammomi	RPLLRPLLRQVVHDAIGQNQDLFGRILVVHDGANALFTPTALPLSSEAVELIVCSTARNGYGINPPRVPKGKKRSFTVRVRLAKELETSLLLEAFSKPEVDVKPLVYALNAAVKAGLVGSRVEYQGNLYSRIDALNMNGGRVLYKGHHQTIRLGAGSLVLNLNRVWREFYAEGPLLDGVSDTLGTRHYDDIRVGDLQGRLARAVKRLVVRVTHRTTNLKEIIGVSASSARSTMINVDGNPVSVEKYFMDRYHIRLHFPKLPLVNLGGRNPGTESWVPMELCELAPGQPYRGPDRSNTSTIRIKAVVRPDVRMNGIQRLRESLNFESDPFLKAFGLSVAERMEGAGARVLAAPDIKYGNCLHHPRNESWNLQGKTFVKPCTLSNWGVVVCRSMNGDYPCV…
PcinAgo4	251257	PhycoCosm (Join Genome Institute)	Phytophthora cinammomi	MDPRVQDLWIGRAPPIDVNPEDPELQMETQICRRPGFGTEGKRMNMNVNYFSISLDAAPPEIFKYHVDSEPPRFQRPLPRALVRNVINAALRQYESEFCGIRVVHDGMSALYSPTKFEWNSRDFLSVNPDAPTNDPQTGDGRRRRGPRSFIVKMKLAETISVGSLEAHYNSPDENVMPVLQSLDVVARHLGAQRLISVGRNFFGMKKTHELKGGKELCWGYHQAIRVAEKKLLMNVDQAATVFYEPCELMKLAISALNVRSPTAVRDLSERDMKNLARALSKVEVMPMHRKDRKRAIFGVSPDRADRTMVDIKGEAMSVAEYFSRRYNLRLRHPNLPLVNVGSKKAGRENWLPIELCDVAPGQRCPNINDLDTAEIIRKTSQPPSVRRETILTQIRQAG…
PcinAgo5	251258	PhycoCosm (Join Genome Institute)	Phytophthora cinammomi	MGDEPKQEGKDVKDVEMAEPSADAPPKHEAKPERPLPRSLVRNVINAALRQYEAEFGGIRVVHDGMAALYSPTMLPWNAKDFTDINPDGNGAPAPPQQPPAGGDGAPRRGFRGPRTFVAKMKLVETISTSSLRDNYGNPETNVMPVLQALDVVARHLGAQRLIAVGRNFFTMKKTHTLKGGKELCWGYHQAIRLADQKLLINIDQAATVFYSPGPLMQLAMAALRARGPDDVRDLSERDMKSLARALRKIEVVPTHRKDRKRAIFGVSAQPANLTMVSIKGENISVAAYFSGKYNMQLRHPHLPLVNVGSKRPGKENWLPIEVCEVAPGQRCANINDLDTAEIIRQTSQPPRNRQENIMEQVRQAGFENDPFLAAFGIKVDQRLESTEAHVIEAPDVQY…
PcinAgo6	295332	PhycoCosm (Join Genome Institute)	Phytophthora cinammomi	MQLQVNYFGVSLDSLPAEIFKYHVGQRPERPLPRTLVRNVINAALRQYEAEFGGIRVVHDGMSAMFAPSLLPWEAHSKTFVDINPDGPSPTPAPAPPPAAGEAPRRPFRGPRTFVVKIKLAETIASNSLTDYYSNPDVNVMPVLQALDVAARHLGAQRLIAVGRNFFSMKKTFPLKGGKELCWGYHQAIRIADRKVLMNVDQAATVFYAPKELMELVLAALNARSPNDIRGLSDRDAKNLARALRKIEVVPTHRKDRKRAIFGISAQPANQTIVSIKGETMSVADYFSKRYNMNLRYPQLPLVNVGSKRAGKENWLPIELCEVAPGQRCPNINELDTAEIIRQTSQNPRTRQENIIDQVRQAGFENDPYLGAFGIKIEQRLETTDARVMDPPDVQYANV…
PcinAgo7	326310	PhycoCosm (Join Genome Institute)	Phytophthora cinammomi	MLPWNSKEFKDVSLYPPQPAPTRTAERDGVTRSGSNGPRTFVVKISLVETICMQSLLDHYSDSDVNVMPVLQALDVVARHLACQRLTIVGRDLYTLKETHTLHGGKELCWGYHQAIRKAEDKLVMNLNETSAVFYTPGPLMDLVLSALRVKDPRHIRTLSRQELKNLAHALHKVEVEPTHRDGRPRAIYGVSTEPSDQLLVSIKGKEQTVAEYFNAKYTLRLRFPRLPCVNVGSKRAGKETWLPIELCKVVPGQHCANSDDLDSPAITKLTAVPPATREKNILDRVKKAEFSQDPFLVTFGMKVKLKMEVTNARILEPPCVQYQNTSERPTNGEWSLKDKIMVKGESFDNWGVLILDQVDSSVVRRFARTLCDVGRQRGLPFKKNTEPIYVHQNEHRDA…
PfraAgo1	KAE9295971.1	PhycoCosm (Join Genome Institute)	Phytophthora fragariae	MSYSGGGGGYGDQRRGYDDRPGSSSSGGGGGYGDQRGQGYDQRGQGYDQRGQGHDQQRGGYDSRGGGDYSSRSSGYDDYSRGGGGGGYSGGGGGSRGYEAGRSDYGSGSGSYGGGGYDERSRAGYGGSGYEERGGYGGSAGYGGASSSSYDSRAGYGGSSGGYDQSRSGGYGGSGSGSGAGYDDRSRGYSAGGSASAGGYDDRSRGGYGGRDDRGYGAGGGGGGDRGNGAGGGGGDRGNGASSGGDRGYGGGGREERGGDRGYGGGGREERGHGGGAREERGYGGGGDRGGDRGGDRGYGRRDDRGGGGGGDRRGGDRGGDRGGDRGYGGGGRGGGRFGGGGRGGGRGEAGPGAGTLSGSGYENIGAPVADPRLQDEWTGRAGVRDVPSDDPELQQEFL…
PfraAgo2	KAE9300693.1	PhycoCosm (Join Genome Institute)	Phytophthora fragariae	MKLNGGRVLYKGHHQTVRLGAGSLVLNLDRVWREFYDEGPLLEVVRDAFGARDYGSIRVGDLQETFRLARAVKRLVVRVTHRVTRLQTVSGVSDSSAQATMINVDGNSISVEKYFLDRYHIRLRFPDLPPVNLGGRRPGSESWVPMELCEVAPDQPYSGPDRSNTASIRTQAVVRPQVRMNGIQRLRESFNFENDPYLKAFGLSVAERMESVGARVLTSPGIKYGNGLHYPKNGSWNLQDKTFVKPCTLSNWGVVICSTSNGSRPCVTRQAADNFVRNLCREAANRGIQVTNRNPAIVSSEDRPRGSLESWLTTCHDRLERDRIPRGDPQLIVVIKADDDAMEYQEIKRTMNTMLGIPSQCITAAVLARARVQVLANICLKINAKLGGRNVEFPEGTLP…
PfraAgo3	KAE9303991.1	PhycoCosm (Join Genome Institute)	Phytophthora fragariae	MAALRARDPNDVRDLSMRDLKSLARALRQIEVVPTHRRDRKRAICGISVHPADRTMVDIQGENMSVAAYFRLKYKMQLRYPNLPLVNVGSKRPGKEAWLPIEVCVVAAAQHCANMTDLDSAEIVRQTSYPPPIRQEKIMEQVYQAGFVNDPFLAAFGIKVDHNFERIQAHVIDAPTLLFKNVSERPTGGQWSLRGKKFVEGIPVRNWGVIVAANVSERDIHLFDVKLADSGDQCGLPFEDKNPMLIRQDQHRGAQVDELMKMCHQELERRGAGPPQFLLGILQSKNSPVYGVVKRMSDTVLGLPSQCIVSENVPRANLPFCVGVCLKINTEVEGQEPRAA
PfraAgo4	KAE9323106.1	PhycoCosm (Join Genome Institute)	Phytophthora fragariae	MSYSGGGGGGYDQRGGYGDQRRGYDDPNRPSSSGSGGGYGGYGQQQQQGYDQGRGQQQQGYDQRGGQQQGYDQRGGQQQGYDQRGGQYGHDARGGGGGDYSSRSSGYDDYSRGGYGGSSSGGGHGYDSGRGGDYGHSSGGYGGGGGSSYDDRSRGGSYSSGVAGYGASSGASSGGYGGSSGYDSRGGYGGASGGYEQSRSGYGGGGSAGYGGSSAGYDDRSRGHGGGYEDRSRGYGGRDDRGGQREERGYGAAGSGDRGYGGGASSSADRGYAASSGGRSDDRGYGGGRDDRGYGAGGDRGRDDRGYGGGGGAGGDRRGGDRDRGRGGGDRGYGGGDRDRGGYGGRGRGGGRGGGGGGGPRGQEGPGAGAISGSGYEQIGQPIADPRIQDEWTGRAGVR…
PkerAgo1	RLN14280.1	PhycoCosm (Join Genome Institute)	Phytophthora kernoviae	MSYNGGGGAGYDYRGHDSRGGGDQRRGYDDPNRPSSGGSGGGYDQQRRGYDQQREGYDQQHRGYDQQREGYDQQRGGYDQQRGGYDQHGYSGQQQQSYDQRVGHDQREGYGGGGGSRSSSGYDDYSRGGYGGSNGATVVAATMIAHEVMETEVGTITEEVTGAARVRVMETKDVMVDLHLGATTRAAADTTIVGGMEVAMGATAVVVGVDMTTGRVVTEPAELVTMTTLGEDTVVAEMIIGNPIADPRIEEQWSGRAAAREVHAEDADLQQEIQICRRPGVARSGRTVQLNVNYFGVSLASAPVEIFKYHVAVERSPDLEADSKYGPSGPDQKDENMGDEPREEGKDTKDAEMAEPSTDVPPPKNEPRPERPLPRSLVRNIINAALRQYEGEFGGVRVV…
PkerAgo2	RLN14281.1	PhycoCosm (Join Genome Institute)	Phytophthora kernoviae	MKKTHKFKGGKELCWGYYQATTVFYAPGDLMALAMSALNVRSATDVQHLSERDMKNLAHTLRKVEVTPKHRKDRKRAIFGVSPGRADRTVVDIKGETMSVADYFMRRYNTPLRYPNLPLVNVGSKKVGRENWLPIELCEVAPGQRCSSINDLDTAEIIRQTNQPPYVRRENIINQVHQAGFENDPFLAAFGVKIGLQPEVTEACVLDPPEVQYANVSERPSGGQWNLKDKRFVTGATLRNWGVVVDANVGGNDVRHFIQNMVDMGPKSGLVLQPRSPPVIDRSACARGDVEEMMKTCFGEIKSRSNDPPQLIVVIKQDKGFSLYGRIKRISDTVLGVPSQCIVASNVRNTKPTFCANVCLKINMKLNGKNSILRELLPLVSSTPTIIIGADVLHPRSGI…
PkerAgo3	RLN26787.1	PhycoCosm (Join Genome Institute)	Phytophthora kernoviae	MSYSGGGGGGGAGGGYNDQRGYSSRGGDHNRGYEDPNRPSSGATALEGMTIAVEVVIVVDMKSVVDIPARHILQEATEEDHPVTETVEVTELLLLEVMTRVVTAVVVDIEAAPVLVPLLDQDMRILGTQSQIRASKKSGVAGLMGGKTMQLQVNYFGVSVNSLPPEIFKYHVDVERSPDLAADSKYGPSGADQKDETMGDELKEEGKQEGKEEKGEDKDVEMSDVSAAPPKREQRPDRPLPRALVRNIINAALRQYESEFAGIRVVHDGMSALYAPSMLPWDAQSKTFVEVNPDGTTPTPPPAPAPGQPPRRGFKPRTFVVKMKLAESIPTSSLTDYYSNPDVNVMPVLQALDVAARHLGAQRLIAVGRNFFSMKKTFPLKGGKELCWGYHQAIRIADR…
PkerAgo4	RLN44601.1	PhycoCosm (Join Genome Institute)	Phytophthora kernoviae	MRPPPPARAAPSVEQTALELEEKAKISLPKPQLVQPLVQMQFPPRPGFGTKGDKVKLYANHFKVKFNLAGDVYHYDVSMAENGSSFGNDGPPKMLAGKIMTALMQELKRLYPQFLVVSDSRKNIYSPAKLPFQIQDFTGLQLPDDGGRAREFSAVVKEVDPVAIRMHQLEELFSGRLNYTPYDALQALDVALRHTASQRFTASIRATQNKLVVNLDLAATAFVEAMDVTDYLCEALSLRNMPTSLEKYQHSAFSKAIRGVKVNITHRPGVKRSYRVNGLSRESAERTFFENDEGQRVSIVQYFQSAYNLRLRYPKLPCLHVGAPQKKNYLPMEVCHIMAGQKCPRKVTDKQVANMIRFTCTPPDQRKRSIEQKFREAGFNTDPTLKAFGLEVSPNMVET…
PmegAgo7	OWZ02375.1	PhycoCosm (Join Genome Institute)	Phytophthora megakarya	MNSDRSGEDDRSGRNNGGYGSHDNRDYAGRSSRSRVVEEIGELVVNLIEKTVHHRLHGGDQITADTLEVLTTEKIERSGRPLDLMFRTAMKIGADLTEKEFVMMALGNISVDPVLIQRLVLVLTILFYSRFFWKKEVVEIECVRRPNVAIGGKATLVNVNYFRVSLDKAPPKIFKYHFRVERSHDLGTTGSSEERPLLPYVVRNVINAAIRQCVGDFGGIRVVHDGISVMYASALLPLKDKIIVDLDARNNHLFKVTMQMTGVIATSLITDYYSNPDVNVVPIVEALDGDSTASNSSANPISVKGGKELHCGLHQQLRVGDHKLFLNVDQAVTIFYAPRELTDLVQTVLNVRSINDVRVLSGRDRENLSRTLCNIQVRPTHRVDRKRTISGISHESASQ…
PmegAgo8	OWZ16857.1	PhycoCosm (Join Genome Institute)	Phytophthora megakarya	PRIQDEWAGRAEVLAVNPDDPDLQQEFLICRRPGVAKGGKTAQMKVNYFGVSLDQAPPEIFKYHVDHEQRPERPLPHSLVRNVINAALRQYEEEFGGIRVVHDGMSAMYAPVTLPWTNNTFVDVNPDDSSPTPPPPPVAVGDAPRRPFRGPRTFVVKIKMAETISTTSLTDYYMYSNPDVNVMPVLQALDVVACHLGAQRMITVGRNFFSMKKTFALKGGKELCWGYHQAIRIADRKLLMNVDQAATVFYAPKELMKLVLPALNAQSPDNIRVVPTHRKDRKRAIFGISAQPANKTMVNIKGESMSIADYFSKRYNLNLRYPNLPLVNVGSKRPGKENWLLIELCEVAPGQRCANINDLDTAEIIRQTSQPPRARQETISDQVHQAGFENDPYLAAFGM…
PmegAgo1	OWZ20388.1	PhycoCosm (Join Genome Institute)	Phytophthora megakarya	MSYSGGGGYGDQRGYSSRGGDHGRGYDDAHRPGSGGYDQRDQGYDQRGDHDQRGGYDQRGGYDQQRSGAEESMALVGEATATDVVTAEDLPRRMVTGARATKVEEAMIKAGANMTIEAAGEAPAMAVAAMGLRPTIKVVSATTQAMKATATMAVDIETAPRDTEVETTAITEVMEEVNAMIGTMEEANMMTEAMEVANGTIAAMEEAEMIKDTAEMAAVADEKIAAIVETVAMAEMEEEIVAMDVMTTVEVGEKIEDMAMGDVVEADLEEAVDVVVAVERLALVLDEWTGRAGVRDVSTDDAELQQEVQICRRPGIARSGKTAQLNINYFGISLDAAPPETFKYHVTTRPERPLPRSLVRNVINAALRQYESEFGGLRVVHDGMAALYSPAMLPWNAKD…
PmegAgo2	OWZ10341.1	PhycoCosm (Join Genome Institute)	Phytophthora megakarya	MSYSGGGGGYGDQRGYSSRGGDHGRGYDDPNRPGSGGNSSGGYDQRGQGYDQRGQGYDQRGGYDQRGGYDQRGGYDQQRSGYDDYNRGGYGASSSGSRGYESRGEYASGGASYSSGGYDDRSRGSYASGGSYDDRGGYGGSSSQGYGASGSSYDMVAMMTARVAIPVGLPEAAVVTMTVHVDTVDETIAGMEEAVGTTEDMAEGEVVEMIAEETAVEIVATDGVMTEEAIEVETVAEEIEEEIAATAEEEIEEEIAATAEEEAEVAAALEEVEVVENIGDPVSDPRIRDEWAGRAGVRAVNPDDPDLQQEFLICRRPGVARGGKTAQMQVNYFGVSLDQAPPEIFKYHVDVERSPDLAADSKYERPLPRSLVRSVINAALRQYETEFGGIRVVHDGMSA…
PmegAgo3	OWZ02930.1	PhycoCosm (Join Genome Institute)	Phytophthora megakarya	MGYEARGDESGSSSRYDDYSRQRSFEDRRGAGASYGVQYNYSSQDSVYSNYGGHDGNSTGNYTPSRGYSEHSYGSKEGRARHSSQGYGEGYRSSGYDYSSSASCSTGRHAQDRSVVYQAHGYDRGYGGGRYEDSRQSQGHNDRGYDAGRNSNQDCSFSRGSDRNYGSSGSRSYGGNPNSNDRDNRGYGARGHHYGGGNSNSSSRDSRFGGNGGSNRDDRSYERDNRGFSSRGGRGYGGGRGRAEQGPGIGDVRGCGYENIGDTIMDPRKQELWSGRAPPLDINPDDPDLQNETRICRRSGFGRDGKKVQMNVNYFAISLDAAPVEIFKYHVDVTRSPRPDESIQPQDDRKLPLEGPEQPQRPLPRTLVRNVINAALRQYEADLDGIRVVHDGMSALYSP…
PmegAgo4	OWZ16223.1	PhycoCosm (Join Genome Institute)	Phytophthora megakarya	MPGRRNKQQDAEPVIGRPRGGRGRGRQGARGRGREGPPAAAQASAPAPPPAPVAPARAAPNVPALTQELEEKARVQEPTLVQPLVNTHFPPRPGFGKAGKPVKLYANHFKVNFNLAGDVYHYDVMMAEAGRSFGNDGPPKTLANKIMAALMTEMRSQFPDILVVSDARRNIYAPRRLPFQIQEFPNLKLPDDGGRARDFSATVKEADPVAIRMHQLEELFNGRLNYTPYDALQALDVALRHSAAQRFTVVGRNLFNGNGAKSLGEGAELWFGYFQSLRATQNRLVVNLDLAATAFVEAMDVVDFLCETLSARQMPTSLAKYQHSAFSKAIRGVKVNITHRPGVKRSYRVNGLSKESAERTFFENDQGQRVSIVQYFQQAYKIRLRYPKLPCLHVGAPQK…
PmegAgo5	OWZ10186.1	PhycoCosm (Join Genome Institute)	Phytophthora megakarya	EGQRVSIAEYFQQAYNLCLRYHTLPCLHVGAPQKKNYLPLKACDIIAGQKCPRQVTDKQVTNMTGFTCKRPDQRKRSIDQKFGEGGFKSDPGLNVEPSMVKTAGRQLPPPKIEYSGGIIEKPCDGSWNMRDKKFNTSAQPTSWTIFSTCDSSPPILLNQRQDRSVQEMFQAAVHAANQTFKTPPQLVWIINPVFDAHACSELKMMPDTEAGVGIVLRCMLSKHIRKCSLQYIANILMKVNTKLGGRNGVISDPLPCVSARTNIFGADVIRHRVEQIVDMKDMAIEPTKQFYRQTARVKPDCIVFYRDGVSEGQFHMVVNYDVTAVREACQFYLMSHAGLQGTSRPTHYHLLVNEVGFTGDDLQTLTYNLCYTFARCTWSVWMVPSVYYSHLVAFRARFF…
PmegAgo6	OWZ23573.1	PhycoCosm (Join Genome Institute)	Phytophthora megakarya	MSALYAPDLLPFDGDKMEFTKINPNNAGRTPEHSPPPALSDSEARRRGPRTFDVKMELVETIRMTHLLDHYSDPDVNVMPVLQALDIVVRHLASQRAILVGRELYSMKKTHTLRGGKELCWGYHQAVRKATESLVLNVNETSAVFYSPGPLMQLVVAALRVNDARHIRGLSERQLKSLSYALRKVEVVPTHRTDRPRAIFGVSAEPADRLIVVIKGEEMTVEQYYDMKYKRKLRFPQLPCVNVGSKRPGKETWLPIELCDISPGQHCANADDLDSPEITKITALQPNIRMKNILDHVKQANFRDDPYLGTFGMRVDLQMKVTNARVLEPPCVQYQNTSERPVNGEWSLKDKKFVKGVVISNWGVVVLAEVSEREVFKFLRMLCDVGHQRGVSFENIDPV…
PnicAgo1	KUF79332.1	PhycoCosm (Join Genome Institute)	Phytophthora nicotianae	MXGRRNKQQDSEPVIGRPRRSRGQGGARGRXCGGPATAVPAPGPPPTSRAVAPPPAPAAASAATPSVSSLALELEEKARIPDEPRLLQPLVNTHFPPRPGFGTAGRAVKLHANHFKVNFKLAGDVFHYDVMMAESGRSFGNDGPPKTLANKIMAALLAELKRQFPDFMVVSDARKNIYAPRRLPFQLQEFSGLTLPDDGGRAREFSATVREADPVAIRMQQLDELFAGRLNYTPYDALQALDVALRHSASQRFTVVGRNLFSGNGAKSLGEGAELWFGYFQSLRATQNRLVVNLDLAATAFVKEMDVLDFLCESLSLRNLPPSLAKHQHSAFSKAIRGVKVNITHRPGVRRSYRVNGLTKNSAEQTFFENDEGQRMSIVQYFQKTYNLRLRHPKLPCLH…
PnicAgo2	KUF81505.1	PhycoCosm (Join Genome Institute)	Phytophthora nicotianae	MGYDQRDYDSRGSGSGSYNGSRSSGYDDYSRRGSYGGESSSRDYGSQRGGRYTSGNGGYNTGYDYRSQGSTYNGNYTEHGYGDRSGGRHNDTRARGYDDRSYSNGSRETRTQRYGNGEVDRSRQNYNYDTQASTRNYSNQDYGSGSRRGSYDTASSGSASRRYDQGRSSSHESRGFNNTQSSRYEDLSRGGRRYEDNSRSSQSQSERGYGGDSNTRPSRGYGSGRGRXEQGQGVGDVCGCGYEKIGDAIMDPRIKDLWTGRAPPLKINPDDPDLQKETQICRRPGFGKDGRVMKMNANYFSISLDNAPVEVFKYHVDVVRSPPPDQSMSPMKGEKPQPPQPVRLLPRTLVRKVINAALHQYEAEFGGVRVVHDGMSALFSPQKFKWNARDFPDVNPDGS…
PnicAgo3	KUF81506.1	PhycoCosm (Join Genome Institute)	Phytophthora nicotianae	MSYHGGGGYGGYDQRGRGYDDPNRPSSSGGGYGDQRGSYDQRGGYDQRGGYDQRRGYDQHGQHGHNQRGGYDQRGYDQRGGYDSRASEYGRSSSGYDDYNRGGGQGYGSGSSGYEGNRGDYSSGGYDDRGRGGSHGGYGAAGYDDRGGYGGSSSHGGYGGSSGYDSRGGYDQNRAGSSYSSGSGGYDDRSRGYSGAGYDDRSRGGYGCRDDRGYGGSASVGGQGDRGYGGRDDRAGDRGYGGGGRDDRGYGGSGHDRGHGTGTGGNHGRDDRGYGRQGEHGGDDRRGGDRGYGGGGDRGHGGDRDRGGFGGRGRGGGRGGGGSRGQEGPGAGVISGTGYEQIGNPIADPRIQEEWSGRAGVREVRADDADLQQEVQICRRPGITQSGKTTQLNVNYFGV…
PnicAgo4	KUF81529.1	PhycoCosm (Join Genome Institute)	Phytophthora nicotianae	MDLTHIGTTQHVADMYGGGASRYSDSPGEHDQGHSGYDRGYGDYGEGYNDRFGSHGGYASWGNQGGHGKGRDRERHDRSYGGDRGGGHGRDDRGYCRQRDYGSNDRPGEEDRGYDGGHRNRDGRGERGRRGGRGGSGSQEGPGAGFISGSGYELIGNPISDPRVEEEWSGRAGAHEVRSDDPDLQREVQICHRPGVASGGWTIPVNVNYFKVSVDKAPKEIFKYHVTVERSRDVAAASRYGTTGAQQITEDPGGEAANAAPRHEPRPERPLPRALIGTVINATLLQYKESFEGVRVVHDAMASLYAPVKLSWTLKEFVDVDPDNTDAARDYRQQMASSHSENTKACVNNFRTYLVKMKMVEVISLATLNNYYSDASVNVMPVVQALNVVARHLATQRFV…
PnicAgo5	KUG01884.1	PhycoCosm (Join Genome Institute)	Phytophthora nicotianae	MSYSGGGGGYGDQRGYGSRGGDHGRGYDDPNRPGSGGSGSGGYGDQRGGYDQRGQQGYDQRGGYDQRGGYDQRGGYDQRGGYDQRGGYDSRGGDYGRSSSGYDEYSRGGGGSYGSGSRGYESGRGDYSSGGYDDRSRGGSYGSGGGYGGSGYDDRGGYGGSSSHAGYGGSSGYDSRGGYDQSRGGGNYGSGGGGYDDRSRGYSGGGYDDRSRGGYGGRDDRGYGGGASAGGGGDRGYGGRDDRGYGGGGGDRGGDRGYGGGGDRGGDRGGDRGYGRRDDRGGGDRRGGDRGGDRGGDRGYGGGRGGGRFGGGGGRGGGRGESGPGVGTVTGSGYESIGDPVADPRIQDEWTGRAGVRDVNAEDPDLQQEFLICRRPGLGRGGKSVQMQVNYFGVSLDSA…
PpalAgo1	POM66368.1	PhycoCosm (Join Genome Institute)	Phytophthora palmivora var. p.	MTSAHTDMTTVRDMTTVRDMTTTRDMTNVEDMTNVEDMTNAVVMTSKDQVTMTITAEVTALQALDQGGTKAVEEITARAVEATVAAVMTIVEEDRMAVVVAAMEAGVMMTEEGTVMDTTAVRVMTVEGDMTKAAVDMTTEDVEEAMVVAAADMMTAHVAIPVETAVATMTAPGDTVDETNVDTEARVQEAIVDTEDAMIADMAVVEAVMIVAMAVVEIVEAIVEVIVAMDVVMTEEEATVVEEIADTVEEMEAVVVAGLEEAEVVAVVVESPVQVLLIHVFRMNGLAVLEFARGGRTAQLQVNYFGVSLDQAPPEIFKYHVDVERSPDLAADSKYGPSGVPGDQKDETMGDEPKQEGKDEKEDKEDKDVEMSDVSAPPKREQRPERPLPRSLVRNVINA…
PpalAgo3	POM73309.1	PhycoCosm (Join Genome Institute)	Phytophthora palmivora var. p.	MPGRRNKQQDSEPVIGRPRGGGRGRGRQGSARGQGREAPAPGPRPARDVAPPPAPVPARAAPSVSSLGQELEEKARVQAEPTLVKPLVTMHFPPRPGFGKAGRPVKLYANHFKVNFNLAGDVFHYDVMMAEAGRSFGNDGPPKTLANKIMAALTTELRRQFPDVLLVSDARRNIYAPRRLPFQVQEFTNLQLPDDGGRARDFSAVVKEADPVAIRMQQLDELFAGRLNYTPYDALQALDVALRHSAAQRFTVVGRNLFSGNGAKSLGEGAELWFGYFQSLRATQSRLVVNLDLAATAFVEEMDVLDFLCETMSMRQMPTSLTKYQHSAFSKAIRGVKVNVTHRPGVRRSYRVNGLSKESAENTFFENDDGQRVSIAKYFQQTYNLRLRYPKLPCLHVGA…
PparAgo1	PPTG_07447	PhycoCosm (Join Genome Institute)	Phytophthora parasitica	MPGRRNKQQDSEPVIGRPRRSRGQGGARGRERGGPATAVPAPGPPPTSRAVAPPPAPAAASAATPSVSSLALELEEKARIPDEPRLLQPLVNTHFPPRPGFGTAGRAVKLHANHFKVNFKLAGDVFHYDVMMAESGRSFGNDGPPKTLANKIMAALLAELKRQFPDFMVVSDARKNIYAPRRLPFQLQEFSGLTLPDDGGRAREFSATVREADPVAIRMQQLDELFAGRLNYTPYDALQALDVALRHSASQRFTVVGRNLFSGNGAKSLGEGAELWFGYFQSLRATQNRLVVNLDLAATAFVKEMDVLDFLCESLSLRNLPPSLAKHQHSAFSKAIRGVKVNITHRPGVRRSYRVNGLTKNSAEQTFFENDEGQRMSIVQYFQKTYNLRLRHPKLPCLH…
PparAgo2	PPTG_12053	PhycoCosm (Join Genome Institute)	Phytophthora parasitica	MSHNEDYRRDRYVSRQYAYNRDGSDSHWYDSTRGRYGSDGYNDCSRSDSHGYGYHRDYDVSSQYGGGASRYSDSPGEHDQGHSGYDRGYGDYGEGYNDRFGSHGGYASWGNQGGHGKGRDRERHDRSYGGDRGGGHGRDDRGYGRQRDYGSNDRPGEEDRGYDGGHRNRDGRGERGRRGGRGGSGSQEGPGAGFISGSGYELIGNPISDPRVEEEWSGRAGAHEVRSDDPDLQREVQICHRPGVASGGRTIPVNVNYFKVSVDKAPKEIFKYHVTVERSRDVAAASRYGTTGAQQITEDPGGEAANAAPRHEPRPERPLPRALIGTVINATLLQYKESFEGVRVVHDAMASLYAPVKLSWTLKEFVDVDPDNTDAARDYRQQMASSHSENTKACVNNFR…
PparAgo3	PPTG_12013	PhycoCosm (Join Genome Institute)	Phytophthora parasitica	MSYSGGGGGYGDQRGYGSRGGDHGRGYDDPNRPGSGGSGSGGYGDQRGGYDQRGQQGYDQRGGYDQRGGYDQRGGYDQRGGYDQRGGYDSRGGDYGRSSSGYDEYSRGGGGSYGSGSRGYESGRGDYSSGGYDDRSRGGSYGSGGGYGGSGYDDRGGYGGSSSHAGYGGSSGYDSRGGYDQSRGGGNYGSGGGGYDDRSRGYSGGGYDDRSRGGYGGRDDRGYGGGASAGGGGDRGYGGRDDRGYGGGGGDRGGDRGYGGGGDRGGDRGGDRGYGRRDDRGGGDRRGGDRGGDRGGDRGYGGGRGGGRFGGGGGRGGGRGESGPGVGTVTGSGYESIGDPVADPRIQDEWTGRAGVRDVNAEDPDLQQEFLICRRPGLGRGGKSVQMQVNYFGVSLDSA…
PparAgo4	PPTG_12064	PhycoCosm (Join Genome Institute)	Phytophthora parasitica	MGYDQRDYDSRGSGSGSYNGSRSSGYDDYSRRGSYGGESSSRDYGSQRGGRYTSGNGGYNTGYDYRSQGSTYNGNYTEHGYGDRSGGRHNDTRARGYDDRSYSNGSRETRTQRYGNGEVDRSRQNYNYDTQASTRNYSNQDYGSGSRRGSYDTASSGSASRRYDQGRSSSHESRGFNNTQSSRYEDLSRGGRRYEDNSRSSQSQSERGYGGDSNTRPSRGYGSGRGRAEQGQGVGDVCGCGYEKIGDAIMDPRIKDLWTGRAPPLKINPDDPDLQKETQICRRPGFGKDGRVMKMNANYFSISLDNAPVEVFKYHVDVVRSPPPDQSMSPMKGEKPQPPQPVRLLPRTLVRKVINAALHQYEAEFGGVRVVHDGMSALFSPQKFKWNARDFPDVNPDGS…
PparAgo5	PPTG_23076	PhycoCosm (Join Genome Institute)	Phytophthora parasitica	MSYHGGGFYGGYDQRGRGYDDPNRPSSSGGGYGDQRGSYDQRGGYDQRGGYDQRRGYDQHGQHGHNQRGGYDQRGYDQRGGYDSRASEYGRSSSGYDDYNRGGGQGYGSGSSGYEGNRGDYSSGGYDDRGRGGSHGGYGAAGYDDRGGYGGSSSHGGYGGSSGYDSRGGYDQNRAGSSYSSGSGGYDDRSRGYSGAGYDDRSRGGYGCRDDRGYGGSASVGGQGDRGYGGRDDRAGDRGYGGGGRDDRGYGGSGHDRGHGTGTGGNHGRDDRGYGRQGEHGGDDRRGGDRGYGGGGDRGHGGDRDRGGFGGRGRGGGRGGGGSRGQEGPGAGVISGTGYEQIGNPIADPRIQEEWSGRAGVREVRADDADLQQEVQICRRPGITQSGKTTQLNVNYFGV…
PrubAgo1	KAE9330056.1	PhycoCosm (Join Genome Institute)	Phytophthora rubi	MPGRRKNQQQASDEPVIGRARPSGNRGRGQGAGRGRGRGAAAAHPPPAAPAVVPPPAPTAAVESLASDLEEKERVTVDAPPQLVQPLVRTHFPPRPGFGRAGRAVKVFANHFKVNFKLAGDVFHYDVSMAEAGRSFGNDGPPKALAGKIMAALMAELKRQFPDVALVSDARKNIYAPRRLPFQQQSFGSLALPDDGGRAREFSAVVKEADPVAIRMQQLEELFAGRLNYTPYDALQALDVALRHSASQRFTVVGRNLFSNAGAKTLGEGAELWFGYYQSLRPTQNRLVVNLDLAATAFVEAMDVTDFLCETLALRQMPASLAKYQHSAFSKAVRGVKVNITHRPGVKRSYRVNGLSRDSADNTFFENDEGQRMSIAQYFQKTYNIRLRYPKLPCLHVGA…
PrubAgo2	KAE9354824.1	PhycoCosm (Join Genome Institute)	Phytophthora rubi	MSYSGGGGGYGDQRGYDQRRGYDDRPGSSSSGGGGGYGDQRGQGYDQRGQGYDQQRGQGYDQQRGGYDSRGGGDYSSRSSGYDDYSRGGGGGGGGYAGGGGGGYGGGGGASRGYEAGRSDYGSGSGSYGGGGYDERSRAGYGGSGYEERGGYGGSAGYGGASSSSYDSRAGYGGSSGGYDQSRSGGYGGGGSGAGYDDRSRGYSAGASASAGGYDDRSRGGYGGRNDRGYGAGGGGGGDRGYGAGGGGGDRGNGASSGGDRGYGGGGREERGHGGGGAREERGYGGGGDRGGDRGGDRGYGRRDDRGGGGGGDRGGDRGYGGGGRGGGRFGGGGGRGEAGPGAGTLSGSGYENIGAPVADPRVQDEWTGRAGVRDVPSDDPELQQEFLICRRPNVARGG…
PrubAgo3	KAE9031987.1	PhycoCosm (Join Genome Institute)	Phytophthora rubi	MGEATTTLKATALTTTTALRMGKTAAVGMNTNAPFVMNTVAEMAATEVLPFPAVHVKSTIAVTTTIVGMAPAHTNMVDQVAMMTTREQMMIEAMVGMLSVLVAVIEAEVKVTMETIAIGPAAANEDGVTVAAVTIPEKADDPDVLKKVEFCARPQTRGRSGRTVPLKVNYFGVEIASGPNQIFKYHVTVERSIDRDEEDKYGPQRGGQDGREHAESGTDATPQPEQRPERPLQRALMSVVVNTVLRQNNDEFAGIRVVHDGMAAIYSPVKLPWTSKTFEDVSPYSWAPPSTATTVGDGVARRRPRTFIVKMELVETIGMTSLLEHYSDPGVNVMPVLQALDVVVRHLACQRLTVVGRDLYTLKEAHTLHGGKELCWGYHQAIRKAKDKLVLNLNETSAI…
PrubAgo1	KAE9044236.1	PhycoCosm (Join Genome Institute)	Phytophthora rubi	MSSTDYERIVERMWSCGSINIPTRARDDCPGEPSCTQRDYGERVAADVLVSEDKAEDSEPLEEFLLCRRPGVASGGKAVKLQVNCVELSVDSTPSEIFVYHVAMARSNESDKDESRWWRLFPRALMRRVFDAVIWQYEAEFGGVQVVHDGTSLMYSPVLLPWTAQTKMFRDVDPNSVENAPGSQENSQSRVRTGLFVVSAKLVDVITTKSLTEYYSNPNVDAMPALQALGVILRCLARQRLVSVQRNFFSIDDEVLVPLCSGTELRWGYHQAVRVADHKLLLTLSRTTTRFYSPNDLMTLVTATLNVRSPSEISLLLDWERRKLARALRRIEVTPTHCNDSKRCIYSISTTSASETMVNVWGKTISVVEYFSTKYNIQLQHPNLPLVNIGSKRCGRENW…
PrubAgo2	KAE9044024.1	PhycoCosm (Join Genome Institute)	Phytophthora rubi	MSYSGGGGGGYDQRGGYGDQRRGYDDPNRPSSSGSGGGYGGYGQQQQQQGYDQGRGQQQQGYDQRGGQQQGYDQRGGQQQGYDQRGGQYGHDARGGDYSSRSSGYDDYSRGGYGGSSSGGGHGYDSGRGGDYGHSSGGYGGGGGSSYDDRSRGGSYSSGVAGYGASSGGYGGSSGYDSRGGYGGASGGYEQSRSGYGGGGSAGYGGSSAGYDDRSRGHGGGYEDRSRGYGGRDDRGGQREERGYGAAGSGDRGYGGGASSSADRGYAASSGGRSDDRGYGGGRDDRGYGAGGDRGRDDRGYGGGGGAGGDRRGGDRDRGRGGGDRGYGGGDRDRGGYGGRGRGGGRGGGGGGGPRGQEGPGAGAISGSGYEQIGQPIADPRIQDEWTGRAGVREVRADD…
PrubAgo12	KAE9354836.1	PhycoCosm (Join Genome Institute)	Phytophthora rubi	MGYGYEPRGNDGDRGYNSSRSSSGYDDFSRRGGDSTSSSSSRDYDSSRGGGYGSGTGSYGGGDYNYRGQGDSYSGRYSNYDDRNGPPSSGGYNQSRSTGYGGRDDTSRGYGDDRQRGYGGNYNDQASAGRDYGGGSRSGSYDYSSSSGSSAGRYDQGRTSFESRGYGGGGGQSGGFDARSQQYSSGRYDDNSHGGQTSYSDRGHSGSDASGAYKRENNDRNYGSSQGQANRGYGGGFEGRDTKSFGGNGDSNPGDSRSYGRNWDSGSRDNRNYGGNREGRGYGGNGGNRGGRGGGRYGGYGGRGGRERVERGPGIGEVHGCGYEAVGDSIMDPRLQDLWTGRAPPMDVNPEDPELQMETRICRRPGVGTEGRTMSMNVNYFSVSLDKAPPEIFKYHVDV…
PramAgo1	95301	PhycoCosm (Join Genome Institute)	Phytohthora ramorum	MPGRRNKQQQEQEFVIGRARGGGRGRTQGGRGNRGRGRGATAPSAASPARSVAPPPAPARVAPAPASPRVEVLAQELEEKARMPHDEPQLVQPLVRTHFPPRPGFGSLGKRVRLYANHFKVNFNLAGDVFHYDVMMAEGGRSFGNDGPPKALANKIMAVLMAELRRLFPSFQLVSDARKNLQEFAGLQLPEDGGRARDFSAVVKEADPVAIRMQQLEELFEGRLNYTPYDALQALDVALRHSASQRFTVVGRNLFHGHGAKTLGEGAELWFGYFQSLRATQNRLVVNLDLAATAFVEAMDVTDFLCETLALRNMPTSLAKYQHSAFSKAIRGVKVNITHRPGVKRSYRVNGLSRDSADNTFFENDEGQRMSIAQYFQQTYNIRLRYPKLPCLHVGAPQK…
PramAgo2	KAH7487636.1	PhycoCosm (Join Genome Institute)	Phytohthora ramorum	MPHDEPQLVQPLVRTHFPPRPGFGSLGKRVRLYANHFKVNFNLAGDVFHYDVMMAEGGRSFGNDGPPKALANKIMAVLMAELRRLFPSFQLVSDARKNVYAPKRLPFQLQEFAGLQLPEDGGRARDFSAVVKEADPVAIRMQQLEELFEGRLNYTPYDALQALDVALRHSASQRFTVVGRNLFHGHGAKTLGEGAELWFGYFQSLRATQNRLVVNLDLAATAFVEAMDVTDFLCETLALRNMPTSLAKYQHSAFSKAIRGVKVNITHRPGVKRSYRVNGLSRDSADNTFFENDEGQRMSIAQYFQQTYNIRLRYPKLPCLHVGAPQKKNYLPMEVCHIMAGQKCPRKVTDKQVANMIRFTCTRPDDRKRSIEQKFREAGFNTDPTLKAFGLDVEPRMVE…
PramAgo3	scaffold_18:380881-384807 -	PhycoCosm (Join Genome Institute)	Phytohthora ramorum	MSYSGGGGGGYGDQRGYSSRGGDHGRGYEDPNRPSSSGSGGGYGDPRGQQGYDQRGQQGYGDQRGQQGYGDQRGQQGYDQRGGYEQQRGGYDSRGGGEYSSRSSGYDDYSRGGGGGYGASGSGSRGYDSRGGDYGSGSGSYGSGGYDDRSRGASYGSGGYGGSGYDDRGGHGSSSGGYAGSSSYDSRGGYAASASSGGYDQSRSGYDDRGYGGGSGSYGSGGGGGGHDDRSRGYGGGGHDDRSRGYGSRDDRGYGGGAAAGGGRDDRGYGASSGGDRGYGGGGDRGGDRGYGRRDDRGGGDRRGGDRGYGGSSGGDRGGDRGGDRGGDRGGDRGGDRGYGGGGRGGGRSGGGGGRGGRGESGPGVGTVTGSGYETLGDPVADPRLQDEWTGRAGVREVS…
PramAgo4	76528	PhycoCosm (Join Genome Institute)	Phytohthora ramorum	MGYGYDPRNFGDDRSSNSSRSSGYGGNGSSGSSRPSGCNGRGSYDGGGYGNQSYSYNTYGCDDRRGSSGYSQSRGYGSSYARNEDDKRSCGSSYDNQSAAQRDSGGSRSDYSSFRGQGRSSWRGYGGSSGRVNSNSGYGDRFRGFSDAHNNDNSRGYNGRGYSGRDACGSHDYYGSNRGRDDSNSGFNDRNTRGYGGGNDRGNRYRGDFDSRGGQFGRGGGGGNWSEDKVGRWPGIGEITGFGYEKIGDTIMDPRLQELWTGRAAPLEIKADDPDLQNETKICRRSSFGKDGRTMRVNVNYFGISLDAAPVEIFKYHVDVVRSPFPDEISQPREDTKPQPPRMERPLPRAVVRNVINAALRQYEHELHGVRVVHDGMSALFSPKKLEWNAKDFLNVNPD…
PramAgo5	94521	PhycoCosm (Join Genome Institute)	Phytohthora ramorum	MAPRRISFVLPLCLALWSCVSPALATTEPRCFPSDFLFGTATAAFQVEGAWNVSGREPSIWDAYCRSQPGIECADVADDLFHRYHKDVQRMRDMGLSSFRFSISWSRVMRWDTQLQKMWPNPQGIAFYHALLDDLQANKLQAVVTLYHFDLPAVLQTQLEPKGWLNPEIVDHFEDFAELAFREFGHKVAYWATFNEPLTFISGGYGSCDAAPGGMQQSDTNTYTAAHNVLLSHARAVKLFRELKEESVVDAKGRIGIVLNAEFGYAVDDTNALDVAAAERKMQFDLGWFLIPLVTGDYPEIMRERVGGRLPRFSAQEAALVKGSYDVLMLNHYYSRVVTDCDSERSEISCEELPLGHARDRGIDDTRAPNGARAPPASSPECSWLAGYPDGYLATIKWL…
PramAgo7	scaffold_104:81401-84799 +	PhycoCosm (Join Genome Institute)	Phytohthora ramorum	MSCDQFDCYNTSYSSGRWTSEYNEGGGYGRPSSISESRDSRSYEPSAGNDGRGNSGSQRDSDNGRYGSGSYGSRSYDSRRHDDRRYSARSIPYGGHGTWPFRADNPDDDRSPYYARGRDAGNYGDYDDNSRGYERHDRQRPSSFRTNGGRHDEGERSGRFGDRARNHDTFRRGDGGGRRGPRDEGGAGAGFVAGSGYEEVGNPLSNLLEVDEWSGRAGARHVRADDAELQQDVAVCHRPHVAERGRTVLLNINYFNVSIDSALREIFKYHVTVERTASSLRYGASSGDHQDGAPSAVGEDTGASETTRQDHQNDVASGARDSTGASEITTQEPRPTRPLQRSLVRDVINAALRKFGEEFAGVRVVHDGMSALYSPVILPWSSKEFADVDLGGVGVNSFV…

## Sheet: Proteins_D3
Gene	ID Trascriptome	Sequence
DCL1	g15879.t1	MDAALWEHQREIAAVARRRSVIVSSTQSVGKTFVSCALLSEAAASSPELHTLAVAASPSGRLALQSQLARLCGRRVLCSDEGTSPTRSNKANKWLEDEEFTRQQMEAARGQIAVLSPLILQETLRKGILQLISISLLVVEDWDLVHAELPSFFKLLTTRMDEMPTATTLRIFATSRLPASRMDWDPVTNPLLKHINVLNMMPVLPSTSMQPSFPPLHCEVFKNEGTSVQDADVSVRDFLLGENSKKVDLVHVFRLELELGNSAAVYDERKRQDKVNRFIQDAEVVKEHLGQWCLWKFVELELQANLQAVIVDDPENVNNRRKRKEQGDVQDVDDLMTGEIESDSVNEPEDGEMEEKEDDDEVMDVATVEMNDDNEEKSEQKMRTERLMAKFIGADVEID…
DCL2	g577.t1	MDDVSIGLDIDNASFLGASMSVTAEKALPDPVPVPAPAATPANPMQSPTPFATPPVPIAPVASAVEENLRVSYHCKATKCFRLQWEAEMNPRCPRQTTIVIENSVYIFDGFYLLCHGDPPEVPRFEYTRGGVMCKIHFIPEDLPSSVRGMISNDVDADVNGDAHRSFCDSLFMLQRYVFQQLLGIQPAHLFGKVFPDPAHATGDASEICGDYHLVPRFIAVNEEPLLHKEDLNSPNRVGYAIGRLLSVQKILEYLDNSAKFTVRDFILQFDHRELVDCVVSTRINGQPSAFRVDKVVSEPRLTEDGKASPQKDGIITKDGSQIVHGIAHRSEGARNYDGAKSRKRIRKWQEQGEFLQLSPEVEPLSQELRPAECHLTGIRTDVFEVGSAMPMVLKYIRH…
EXP5	g3176.t1	MAAMDPQLFQQVLAAVQVSHSPLASPSDRQAAYAFCEEFKSRADCALYAVALYRNPGAGDALELHTRQHFALHVLEHHVLTRWGSLPVEEQQKMRMELVELLLRANEPEEVEEPVFVREKKVGLLSQIAKRQFPQRWPELLPELLQVWQTGSSKQVELVLMILRSLAEDCVSSSFNTSIPPARRKDILQGLNVCLPQLFPVVYQELEKQYAIYKSQATPAQKNRSQRLIHAALDMLKEFLEWMPLERPVDPATNFIMVAVLLLGEKEFRVAGAECLEVYMTRGFGKENRAIMLQSISQIIEKVDSLDLITLEPDLEANLLFHKKVNELLVTWGTCQLDILLLDGPGEQEMALLRVILNNLCKLFAHPSLILTEAQVILWLTVLKNKTILKQGEGFLADI…
AGO1	g4730.t1	MPGRRNNQEEPIIGRPRGGGGNRGRGRGRGQGAARGRGRGGPAPPAASPPVTTPPPPARAAPVPPPAPSVSSLSQEFEEKARIPDEPKLVQPLVHTHFPPRPGFGKLGKPVKIYANHFKVKFNLAGDVYHYDVMMAEAGRSFGNDGPPKTLANKIMAALMTEMDRQFPGFFLVTDKRKNIYSPRRLPFQIQEFDGLQLPDDGGRARNFSATVKEADPVAIRMQQLEELFAGRLNYTPYDALQALDVALRHSASQRFTVVGRNLFNGNGAKSLGEGAELWFGYFQSLRATQNRLVVNLDLAATAFVEEMDVVDYLCESLQLRNMPTTLAKYQQSAFSKAIRGVKVNITHRPGVRRSYRVNGLSKMSAEETFFENDEGQRMSVVQYFQKTYNVRLRYPKLP…
AGO2	g17833.t1	MKKTFPLKGGKELCWGYHQAIRIADRKLLMNVDQAATVFYAPKELMELVLPALNARSANDIRGLSDRDAKNLARALRKIEVVPTHRKDRKRAIFGISAQPANQTMVNIKGESMSVADYFSKRYNTNLRYPHLPLVNVGSKRPGKENWLPIELCEVAPGQRCANINDLDTAEIIRQTSQPPRARQETIIDQVRQAGFENDPYLAAFGMKVDQRLDTTDARIMDPPDVQYANVSERPNNGQWNLRDKRFVEGATLRNWGVVITANVGERDVQGFVRTLVDMAQRSGLTIEDSNPYMIHMDHHRGAQVEELMKMCHKELEARNKGPPQLIMVIKQDKSVGSYSDIKRMSDTVLGVPSQCIVSQNVRNAKPQYCANVCLKINMKLSGKNSVLREPLPLVSTAP…
AGO3	No expression	No expression
AGO4	g1686.t1	MGYGYQEHRGDYSSSYDEAHRRGSLGDNSNSCRDFYHRDNYGSANGNYNRSSDYGQGASYYGGHGERSSSGRYGDSRREYDARSHNSHGDQRNNHYGYDDRSRDYSGGSRGNYDYRSSRYDQGRSSGSYEQSSSEGNQSSGYGESYGRRYSDNSNYTRQDNRDTRGGNGDWDSHGSSYGSSFDLNSHDNRAYSSSRYDSRSNTYSNADSRDNRGYTSNGSSSSRYNKYGNSEFRDNRGYGSNGKNRYGGSEDRRQSQSLSNNRDNYTGDNGRGYRSFNSGGDGGYGGGRTERSSGVGEIDGCGYEAIGDTTMDPRVQDLWTGRVPPLEVNDEDPELQNETKMCRRPGFGREGKTQRVNVNYFSISLDQAPVEIFKYHVDVVRSPRPDGPQGGDTKGDPA…
AGO5	g889.t2	MKEFFLARYEVPELADFHMMEVVKSCFYYHEKLKITLHRGAVFGSTVLVGCLSGMPENLLQQMQHHQQNDHPLPELLQHQQQYVASDIRVELFSRLCELVPFDSRADTVDSAAVGGNLSACLLNAVVDVLGDVVELDPTVASLAAVEEVPSEANWGFPRGLAVELLTRHLPFVHQELVEDTKAQLAQLAPVLRSTSIEDSISADCIAVDVFLALFATTWIQYDQQLEHKLRESFHRQLLLSSPFARKQLADAKTAADNSNTESEASQQDDDIVAGNFGRKSTRRTIALVPTVAVGATAIALHSSPLELLTQAWLTLEGETLSSLDVEELERTFRGLLEAKLLDSKHRRRQSIRKPFKDTAETVLSLGGVTEKEFVFHTLQVLRRLRNNYGLRTNSRRPP…
AGO6	g18574.t1	MAPGTAIDTGIVDSHRFDFFLYGHHGPLGTSVPCHYTVLHDENKMSAEDVQRLTYFLCYTCARCAKSVSCAVPVYYAQVVAERARLYLNESSDTSVAGDSFNSGFDFTDLHENLKDSMYFI
RDR	Pc0016	MERLDYTSGRILKRIRNVLRNGIEIPHVEGRLKFHFLGCSLSQVRNSSAIFTLLDRHEIRPWIGDLSQLESPAKYLKRLGQAFSSTKETFKVNQSVLDNPVDDIENDQYVFTDGCGQISLDGAKSIAKELQLSYTPSAFQIRLGGAKGVLVVSEIDNATSREEGIVLRKSMSKFASNHCMLEIVACAGKSEAYLTRQSVLILNDLGISEEVFMEMQEDFLSDLRSLIASDDGAYFELKAVLPPEVIMRVDTLVRKLGVKVLVDDYLSSLARTIYHYRMANTVMRARIPVAKGRTLMGVADFTGTLEYGEVFVQHSVTDEETGIDSYVTLDGIDVAVHRSPCHHPGDIRVLRCRADVPPELSQLKDCIVFPSRGERPHPDECTGGDLDGDMFVVIWDKRL…
ID Transcriptome:	Data avalible of D3 strain Phytophthora capsici
