# Supplementary material for: Phytophthora capsici carries and differentially expresses genes for the RNA interference pathway
Source: PLoS One. 2026 Jan 30;21(1):e0333769. doi: 10.1371/journal.pone.0333769 (PMC12857978; doi:10.1371/journal.pone.0333769)
Supplement: S2 Table — Locus synteny of DCL1, DCL2, EXP5, AGO1, AGO2, AGO3, AGO4, AGO5, AGO6 and RDR of P. capsici versus P. infestans, P. sojae and P. ramorum genomes. X indicate No synteny. (XLSX) [file pone.0333769.s003.xlsx]

## Sheet: Synteny
Gene	P. capsici				P. infestans		P. sojae		P. ramorum
	JGI v11	Locus JGI v11	ID v2021	Locus v2021	ID	Locus	ID	Locus	ID	Locus
DCL1	511433	PHYCAscaffold_85:46098-48577 (+)	PcSD33_13504.1	GWHAZID00000060	mRNA_3802	scaffold_15	rna-XM_009537543.1	NW_009258124.1	95601	scaffold_46
DCL2	18102	PHYCAscaffold_33:251889-255536 (-)	PcSD33_14904.1	GWHAZID00000071	x	x	rna-XM_009528093.1	NW_009258118.1	79779	scaffold_43
EXP5	529988	PHYCAscaffold_52:377206-380861 (+)	PcSD33_08321.1	GWHAZID00000010	mRNA_2292	scaffold_12	rna-XM_009538834.1	NW_009258126.1	81240	scaffold_58
AGO1	558569	PHYCAscaffold_2:159343-161780 (-)	PcSD33_11310.1	GWHAZID00000144	mRNA_13888	scaffold_5	rna-XM_009537760.1	NW_009258125.1	95301	scaffold_37
AGO2	64465	PHYCAscaffold_19:453325-455820 (+)	PcSD33_09976.1	GWHAZID00000071	mRNA_5726	scaffold_2	x	x	76528	scaffold_18
AGO3	534306	PHYCAscaffold_22:528439-531907 (-)	PcSD33_02886.1	GWHTAZID010905	x	x	x	x	x	x
AGO4	54500	PHYCAscaffold_22:528597-530987 (-)	PcSD33_02886.1	GWHTAZID010905	x	x	x	x	x	x
AGO5	545808	PHYCAscaffold_19:306374-310085 (+)	PcSD33_08241.1	GWHTAZID009860	x	x	x	x	x	x
AGO6	106132	PHYCAscaffold_12:883921-886497 (+)	PcSD33_00990.1	GWHTAZID025090	x	x	x	x	x	x
RDR	107928	PHYCAscaffold_14:483193-484770 (+)	PcSD33_12175.1	GWHAZID00000027	mRNA_4988	scaffold_18	rna-XM_009524264.1	NW_009258117.1	96203	scaffold_67
	x: No synteny
