# Supplementary material for: Phytophthora capsici carries and differentially expresses genes for the RNA interference pathway
Source: PLoS One. 2026 Jan 30;21(1):e0333769. doi: 10.1371/journal.pone.0333769 (PMC12857978; doi:10.1371/journal.pone.0333769)
Supplement: S3 Table — Characteristics of primers and experimental conditions used to perform RT-qPCR of genes DCL1, DCL2, EXP5, AGO1, AGO2, AGO3, AGO4, AGO5, AGO6, RDR and EF-1α in P. capsici. (XLSX) [file pone.0333769.s004.xlsx]

## Sheet: Primers
Gene	Name	Sequence	Expected amplicon size	Primer zise (nt)	% GC	Tm (°C) Experiment
DCL1	PcapDCL1 F	GAAGCCGCTACTTGAACCCT	145 pb	20	55	54
	PcapDCL1 R	GACCGTGCGATCAGAAATGC		20	55
EXP5	PcaExp5_2-F	GCAGTCTTTACACGAGCGTT	180 pb	20	50	59
	PcaExp5_2-R	GGGTTTTGCATTGCATTCGG		20	50
DCL2	PcapDCL2.1-F	CCGAGTGGGCTACGCTATTG	211 pb	20	60	59
	PcapDCL2.1-R	GCCATCTTCCGTCAGTCGTG		20	60
AGO1	PcapAGO-A F	GAGCGAGGGACAGTTTCACA	212 pb	20	55	59
	PcapAGO-A R	GGTGGCAGATACCCGTTTCA		20	55
AGO2	PcapAGO-B F	TTGCGGAAGATCGAGGTTGT	180 pb	20	50	68
	PcapAGO-B R	CACCAACGGTAGATGTGGGT		20	55
AGO4	PcapAGO-D F	CTTCGGAGGCTTTGCGAATG	133 pb	20	55	54
	PcapAGO-D R	TACAGCGCAGACATCCCATC		20	55
AGO5	PcapAGO-E F	CGTGTATTACGCGCACTTGG	265 pb	20	55	68
	PcapAGO-E R	GCTTCACTGGTCGGGTAACA		20	55
AGO6	PcapAGO-F F	TGATGATCGATGGCAGACCG	195 pb	20	55	68
	PcapAGO-F R	CCAACACCGTGTCAGACGTA		20	55
RDR	PcapRdr-F	GCGTTTTGGTGGTGTCTGAA	158 pb	20	50	59
	PcapRdr-R	GAGCACACTTTGGCGTGTAA		20	50
EF-1α	PcEF-1a-F	CTAAGGGCACCCAGGACTTC	193 pb	20	55	59
	PcEF-1a-F	TCACCCGACTTCACGAACTT		20	55
