# Supplementary material for: Phytophthora capsici carries and differentially expresses genes for the RNA interference pathway
Source: PLoS One. 2026 Jan 30;21(1):e0333769. doi: 10.1371/journal.pone.0333769 (PMC12857978; doi:10.1371/journal.pone.0333769)
Supplement: S4 Table — Ct value of DCL1, DCL2, EXP5, AGO1, AGO2, AGO3, AGO4, AGO5, RDR and EF-1α genes of P. capsici in RT-qPCR. (XLSX) [file pone.0333769.s005.xlsx]

## Sheet: Ct value
Gene Housekeeping (EF-1α)									Gene of interest (DCL1)
Sample	Ct1	Ct2	Ct3	A-Ct	Variance	SD	CV		Sample	Ct1	Ct2	Ct3	P-Ct	ΔCt	ΔΔCt	2^-ΔΔCt	Variance	SD	CV
D3 RB-1	16.24	16.58	16.64	16.4867	0.0265472	0.162933	0.0099299		D3 RB-1	25.24	24.88	24.96	25.0267	8.54	-0.13	1.09429	0.0344028	0.18548	0.00739602
D3 RB-2	16.31	16.22	16.46	16.33					D3 RB-2	24.81	25.17	25.41	25.13	8.8	0.13	0.913831
Pc-chili BR-1	13.95	14.06	14.31	14.1067	0.0249556	0.157973	0.0112064		Pc-chili BR-1	23.84	23.93	23.68	23.8167	9.71	1.04	0.486327	0.0465778	0.215819	0.00913519
Pc-chili BR-2	14.3	13.9	14.06	14.0867					Pc-chili BR-2	23.4	23.6	23.3	23.4333	9.34667	0.676667	0.625609
Pc-broccoli BR-1	17.54	17.03	17.13	17.2333	0.0469889	0.216769	0.0126494		Pc-broccoli BR-1	26.86	26.9	26.92	26.8933	9.66	0.99	0.503478	0.000541667	0.0232737	0.000865087
Pc-broccoli BR-2	16.99	16.87	17.26	17.04					Pc-broccoli BR-2	26.93	26.93	26.88	26.9133	9.87333	1.20333	0.434271
Pc-ch-ch RB-1	16.28	16.07	16.18	16.1767	0.0120222	0.109646	0.00679202		Pc-ch-ch RB-1	27.14	27.03	27.22	27.13	10.9533	2.28333	0.205423	0.0147194	0.121324	0.00446016
Pc-ch-ch RB-2	16.02	16.28	16.03	16.11					Pc-ch-ch RB-2	27.19	27.47	27.16	27.2733	11.1633	2.49333	0.177595
Pc-br-ch RB-1	15.16	15.16	15.02	15.1133	0.0220806	0.148595	0.00985271		Pc-br-ch RB-1	24.7	24.76	24.94	24.8	9.68667	1.01667	0.494257	0.00915	0.0956556	0.00386409
Pc-br-ch RB-2	14.96	14.87	15.32	15.05					Pc-br-ch RB-2	24.63	24.66	24.84	24.71	9.66	0.99	0.503478
Gene Housekeeping (EF-1α)									Gene of interest (DCL2)
Sample	Ct1	Ct2	Ct3	A-Ct	Variance	SD	CV		Sample	Ct1	Ct2	Ct3	P-Ct	ΔCt	ΔΔCt	2^-ΔΔCt	Variance	SD	CV
D3 RB-1	17.89	17.91	17.95	17.9167	0.527047	0.72598	0.0422041		D3 RB-1	25.68	25.71	25.72	25.7033	7.78667	-0.11	1.07923	0.370647	0.608808	0.0242569
D3 RB-2	16.24	16.58	16.64	16.4867					D3 RB-2	24.37	24.51	24.6	24.4933	8.00667	0.11	0.926588
Pc-chili BR-1	17.62	17.45	17.9	17.6567	0.223322	0.47257	0.0274643		Pc-chili BR-1	28.65	28.72	28.61	28.66	11.0033	3.10667	0.116091	1.38869	1.17843	0.0428753
Pc-chili BR-2	16.84	16.64	16.79	16.7567					Pc-chili BR-2	26.46	26.3	26.17	26.31	9.55333	1.65667	0.317171
Pc-broccoli BR-1	17.1	16.94	16.91	16.9833	0.006825	0.0826136	0.00485819		Pc-broccoli BR-1	27.23	27.21	27.14	27.1933	10.21	2.31333	0.201195	0.0327222	0.180893	0.00663989
Pc-broccoli BR-2	17	17.13	16.95	17.0267					Pc-broccoli BR-2	27.25	27.61	27.02	27.2933	10.2667	2.37	0.193446
Pc-ch-ch RB-1	16.28	16.07	16.18	16.1767	0.0120222	0.109646	0.00679202		Pc-ch-ch RB-1	28.93	29.13	28.96	29.0067	12.83	4.93333	0.0327279	0.156314	0.395366	0.0138006
Pc-ch-ch RB-2	16.02	16.28	16.03	16.11					Pc-ch-ch RB-2	28.14	28.6	28.13	28.29	12.18	4.28333	0.0513556
Pc-br-ch RB-1	16.76	16.64	16.61	16.67	0.425625	0.652399	0.0407114		Pc-br-ch RB-1	26.53	26.48	26.35	26.4533	9.78333	1.88667	0.270431	0.211456	0.459843	0.0176885
Pc-br-ch RB-2	15.38	15.53	15.23	15.38					Pc-br-ch RB-2	25.54	25.53	25.55	25.54	10.16	2.26333	0.20829
Gene Housekeeping (EF-1α)									Gene of interest (EXP5)
Sample	Ct1	Ct2	Ct3	A-Ct	Variance	SD	CV		Sample	Ct1	Ct2	Ct3	P-Ct	ΔCt	ΔΔCt	2^-ΔΔCt	Variance	SD	CV
D3 RB-1	14.92	14.95	14.87	14.9133	0.000888889	0.0298142	0.00199917		D3 RB-1	24.98	24.97	25.03	24.9933	10.08	0.0933333	0.937354	0.0150667	0.122746	0.00492957
D3 RB-2	14.89	14.95	14.9	14.9133					D3 RB-2	24.75	24.96	24.71	24.8067	9.89333	-0.0933333	1.06683
Pc-chili BR-1	17.8	17.85	17.98	17.8767	0.0122667	0.110755	0.00620824		Pc-chili BR-1	29.11	29.47	29.2	29.26	11.3833	1.39667	0.379806	0.0289583	0.170171	0.00583478
Pc-chili BR-2	17.85	17.63	17.93	17.8033					Pc-chili BR-2	28.9	29.21	29.1	29.07	11.2667	1.28	0.411796
Pc-broccoli BR-1	16.22	16.43	16.85	16.5	0.175625	0.419076	0.0252228		Pc-broccoli BR-1	27.49	27.28	27.12	27.2967	10.7967	0.81	0.570382	0.0192472	0.138734	0.00508961
Pc-broccoli BR-2	17.24	16.04	16.91	16.73					Pc-broccoli BR-2	27.25	27.34	27.07	27.22	10.49	0.503333	0.705475
Pc-ch-ch RB-1	15.55	15.92	15.42	15.63	0.0355889	0.18865	0.0121266		Pc-ch-ch RB-1	26.74	26.89	26.57	26.7333	11.1033	1.11667	0.461158	0.0416222	0.204015	0.00762484
Pc-ch-ch RB-2	15.65	15.35	15.45	15.4833					Pc-ch-ch RB-2	26.98	26.42	26.94	26.78	11.2967	1.31	0.403321
Pc-br-ch RB-1	14.3	14.19	14.27	14.2533	0.00351389	0.0592781	0.0041458		Pc-br-ch RB-1	24.61	24.92	24.51	24.68	10.4267	0.44	0.737135	0.0251139	0.158474	0.00639565
Pc-br-ch RB-2	14.38	14.34	14.31	14.3433					Pc-br-ch RB-2	24.85	24.88	24.9	24.8767	10.5333	0.546667	0.6846
Gene Housekeeping (EF-1α)									Gene of interest (AGO1)
Sample	Ct1	Ct2	Ct3	A-Ct	Variance	SD	CV		Sample	Ct1	Ct2	Ct3	P-Ct	ΔCt	ΔΔCt	2^-ΔΔCt	Variance	SD	CV
D3 RB-1	16.48	16.54	16.26	16.4267	0.318333	0.56421	0.035552		D3 RB-1	21.27	21.35	21.35	21.3233	4.89667	-0.216667	1.16205	0.116622	0.3415	0.0162748
D3 RB-2	15.37	15.32	15.25	15.3133					D3 RB-2	20.67	20.65	20.61	20.6433	5.33	0.216667	0.860551
Pc-chili BR-1	14.25	14.27	14.2	14.24	5.72125	2.39191	0.143817		Pc-chili BR-1	18.62	18.5	18.31	18.4767	4.23667	-0.876667	1.83613	4.90091	2.2138	0.107007
Pc-chili BR-2	19.06	18.97	19.04	19.0233					Pc-chili BR-2	22.85	22.97	22.88	22.9	3.87667	-1.23667	2.35653
Pc-broccoli BR-1	16.22	16.43	16.04	16.23	0.175625	0.419076	0.0252228		Pc-broccoli BR-1	22.63	22.96	22.65	22.7467	6.51667	1.40333	0.378055	0.024025	0.155	0.00683271
Pc-broccoli BR-2	17.24	16.85	16.91	17					Pc-broccoli BR-2	22.8	22.48	22.59	22.6233	5.62333	0.51	0.702222
Pc-ch-ch RB-1	16.79	16.71	16.49	16.6633	0.0489472	0.22124	0.0131365		Pc-ch-ch RB-1	21.88	21.69	21.83	21.8	5.13667	0.0233333	0.983957	0.351767	0.593099	0.0264895
Pc-ch-ch RB-2	16.91	16.94	17.21	17.02					Pc-ch-ch RB-2	23.01	22.99	22.94	22.98	5.96	0.846667	0.556068
Pc-br-ch RB-1	15.34	15.21	15.28	15.2767	0.00832222	0.0912262	0.00599121		Pc-br-ch RB-1	20.19	19.92	19.72	19.9433	4.66667	-0.446667	1.36289	0.0224667	0.149889	0.00749444
Pc-br-ch RB-2	15.29	15.18	15.06	15.1767					Pc-br-ch RB-2	20.03	20.11	20.03	20.0567	4.88	-0.233333	1.17555
Gene Housekeeping (EF-1α)									Gene of interest (AGO2)
Sample	Ct1	Ct2	Ct3	A-Ct	Variance	SD	CV		Sample	Ct1	Ct2	Ct3	P-Ct	ΔCt	ΔΔCt	2^-ΔΔCt	Variance	SD	CV
D3 RB-1	16.24	16.58	16.64	16.4867	0.0265472	0.162933	0.0099299		D3 RB-1	34.84	36.5	35.79	35.71	19.2233	-0.11	1.07923	0.312114	0.558672	0.0156308
D3 RB-2	16.31	16.22	16.46	16.33					D3 RB-2	35.95	35.22	36.15	35.7733	19.4433	0.11	0.926588
Pc-chili BR-1	13.95	14.06	14.31	14.1067	0.0249556	0.157973	0.0112064		Pc-chili BR-1	35.35	35.69	35.58	35.54	21.4333	2.1	0.233258	0.0184333	0.135769	0.00381375
Pc-chili BR-2	14.3	13.9	14.06	14.0867					Pc-chili BR-2	35.66	35.54	35.78	35.66	21.5733	2.24	0.211686
Pc-broccoli BR-1	17.54	17.03	17.13	17.2333	0.0469889	0.216769	0.0126494		Pc-broccoli BR-1	NE	NE	NE	NE	NR	NE	0	NE	NE	NE
Pc-broccoli BR-2	16.99	16.87	17.26	17.04					Pc-broccoli BR-2	NE	NE	NE	NE	NE	NE	0
Pc-ch-ch RB-1	16.28	16.07	16.18	16.1767	0.0120222	0.109646	0.00679202		Pc-ch-ch RB-1	33.65	33.41	33.06	33.3733	17.1967	-2.13667	4.39745	0.0644889	0.253947	0.00762755
Pc-ch-ch RB-2	16.02	16.28	16.03	16.11					Pc-ch-ch RB-2	32.95	33.16	33.53	33.2133	17.1033	-2.23	4.69134
Pc-br-ch RB-1	15.38	15.53	15.23	15.38	0.053625	0.231571	0.0152199		Pc-br-ch RB-1	29.83	29.28	29.84	29.65	14.27	-5.06333	33.4361	0.0571139	0.238985	0.00808794
Pc-br-ch RB-2	14.96	14.87	15.32	15.05					Pc-br-ch RB-2	29.35	29.67	29.32	29.4467	14.3967	-4.93667	30.6256
Gene Housekeeping (EF-1α)									Gene of interest (AGO4)
Sample	Ct1	Ct2	Ct3	A-Ct	Variance	SD	CV		Sample	Ct1	Ct2	Ct3	P-Ct	ΔCt	ΔΔCt	2^-ΔΔCt	Variance	SD	CV
D3 RB-1	16.24	16.58	16.64	16.4867	0.0265472	0.162933	0.0099299		D3 RB-1	24.8	24.86	24.81	24.8233	8.33667	-0.11	1.07923	0.00169167	0.0411299	0.00165479
D3 RB-2	16.31	16.22	16.46	16.33					D3 RB-2	24.85	24.91	24.9	24.8867	8.55667	0.11	0.926588
Pc-chili BR-1	13.95	14.06	14.31	14.1067	0.0249556	0.157973	0.0112064		Pc-chili BR-1	26.87	26.97	26.92	26.92	12.8133	4.36667	0.0484733	0.0128556	0.113382	0.0042249
Pc-chili BR-2	14.3	13.9	14.06	14.0867					Pc-chili BR-2	26.65	26.72	26.89	26.7533	12.6667	4.22	0.0536603
Pc-broccoli BR-1	17.26	17.03	17.13	17.14	0.0469889	0.216769	0.0126494		Pc-broccoli BR-1	23.8	23.75	23.87	23.8067	6.66667	-1.78	3.43426	0.00315556	0.0561743	0.00236358
Pc-broccoli BR-2	16.99	16.87	17.54	17.1333					Pc-broccoli BR-2	23.75	23.74	23.69	23.7267	6.59333	-1.85333	3.61334
Pc-ch-ch RB-1	16.28	16.07	16.18	16.1767	0.0120222	0.109646	0.00679202		Pc-ch-ch RB-1	28.19	27.83	27.76	27.9267	11.75	3.30333	0.101297	0.0278917	0.167008	0.0059699
Pc-ch-ch RB-2	16.02	16.28	16.03	16.11					Pc-ch-ch RB-2	27.93	28.2	27.94	28.0233	11.9133	3.46667	0.0904543
Pc-br-ch RB-1	15.16	15.16	15.02	15.1133	0.0220806	0.148595	0.00985271		Pc-br-ch RB-1	26.26	26.03	26.03	26.1067	10.9933	2.54667	0.17115	0.0339806	0.184338	0.00710131
Pc-br-ch RB-2	14.96	14.87	15.32	15.05					Pc-br-ch RB-2	25.82	25.94	25.67	25.81	10.76	2.31333	0.201195
Gene Housekeeping (EF-1α)									Gene of interest (AGO5)
Sample	Ct1	Ct2	Ct3	A-Ct	Variance	SD	CV		Sample	Ct1	Ct2	Ct3	P-Ct	ΔCt	ΔΔCt	2^-ΔΔCt	Variance	SD	CV
D3 RB-1	16.24	16.58	16.64	16.4867	0.0265472	0.162933	0.0099299		D3 RB-1	27.91	27.8	27.72	27.81	11.3233	0.133333	0.911722	0.0673139	0.259449	0.0094009
D3 RB-2	16.31	16.22	16.46	16.33					D3 RB-2	27.61	27.42	27.13	27.3867	11.0567	-0.133333	1.09682
Pc-chili BR-1	13.95	14.06	14.31	14.1067	0.0249556	0.157973	0.0112064		Pc-chili BR-1	30.52	30.35	30.7	30.5233	16.4167	5.22667	0.0267065	0.114981	0.339088	0.0110626
Pc-chili BR-2	14.3	13.9	14.06	14.0867					Pc-chili BR-2	30.7	30.31	31.33	30.78	16.6933	5.50333	0.0220461
Pc-broccoli BR-1	17.54	17.03	17.13	17.2333	0.0469889	0.216769	0.0126494		Pc-broccoli BR-1	35.25	34.96	35.27	35.16	17.9267	6.73667	0.00937694	0.146181	0.382336	0.0107634
Pc-broccoli BR-2	16.99	16.87	17.26	17.04					Pc-broccoli BR-2	35.74	35.93	35.98	35.8833	18.8433	7.65333	0.00496726
Pc-ch-ch RB-1	16.28	16.07	16.18	16.1767	0.0120222	0.109646	0.00679202		Pc-ch-ch RB-1	30.97	30.75	30.76	30.8267	14.65	3.46	0.0908733	0.00644722	0.0802946	0.00260457
Pc-ch-ch RB-2	16.02	16.28	16.03	16.11					Pc-ch-ch RB-2	30.85	30.88	30.76	30.83	14.72	3.53	0.0865693
Pc-br-ch RB-1	15.38	15.53	15.23	15.38	0.053625	0.231571	0.0152199		Pc-br-ch RB-1	27.02	27.17	26.91	27.0333	11.6533	0.463333	0.725309	0.020225	0.142215	0.00528384
Pc-br-ch RB-2	14.96	14.87	15.32	15.05					Pc-br-ch RB-2	26.84	26.79	26.76	26.7967	11.7467	0.556667	0.679871
Gene Housekeeping (EF-1α)									Gene of interest (AGO6)
Sample	Ct1	Ct2	Ct3	A-Ct	Variance	SD	CV		Sample	Ct1	Ct2	Ct3	P-Ct	ΔCt	ΔΔCt	2^-ΔΔCt	Variance	SD	CV
D3 RB-1	16.24	16.58	16.64	16.4867	0.0265472	0.162933	0.0099299		D3 RB-1	26.29	26.7	26.64	26.5433	10.0567	0.0966667	0.935191	0.0812806	0.285097	0.0108121
D3 RB-2	16.31	16.22	16.46	16.33					D3 RB-2	26.5	25.86	26.22	26.1933	9.86333	-0.0966667	1.0693
Pc-chili BR-1	13.95	14.06	14.31	14.1067	0.0249556	0.157973	0.0112064		Pc-chili BR-1	26.31	26.33	26.79	26.4767	12.37	2.41	0.188156	0.0522889	0.228668	0.00867919
Pc-chili BR-2	14.3	13.9	14.06	14.0867					Pc-chili BR-2	26.04	26.21	26.4	26.2167	12.13	2.17	0.222211
Pc-broccoli BR-1	17.54	17.03	17.13	17.2333	0.0469889	0.216769	0.0126494		Pc-broccoli BR-1	28.4	28.43	28.24	28.3567	11.1233	1.16333	0.44648	0.0395139	0.198781	0.00699974
Pc-broccoli BR-2	16.99	16.87	17.26	17.04					Pc-broccoli BR-2	28.24	28.27	28.81	28.44	11.4	1.44	0.368567
Pc-ch-ch RB-1	16.28	16.07	16.18	16.1767	0.0120222	0.109646	0.00679202		Pc-ch-ch RB-1	28.64	28.95	28.75	28.78	12.6033	2.64333	0.160058	0.0321806	0.179389	0.00622484
Pc-ch-ch RB-2	16.02	16.28	16.03	16.11					Pc-ch-ch RB-2	28.63	29.14	28.8	28.8567	12.7467	2.78667	0.14492
Pc-br-ch RB-1	15.38	15.53	15.23	15.38	0.053625	0.231571	0.0152199		Pc-br-ch RB-1	27.06	27.19	27.2	27.15	11.77	1.81	0.285191	0.0267222	0.163469	0.00603802
Pc-br-ch RB-2	14.96	14.87	15.32	15.05					Pc-br-ch RB-2	27.27	26.84	26.88	26.9967	11.9467	1.98667	0.252321
Gene Housekeeping (EF-1α)									Gene of interest (RDR)
Sample	Ct1	Ct2	Ct3	A-Ct	Variance	SD	CV		Sample	Ct1	Ct2	Ct3	P-Ct	ΔCt	ΔΔCt	2^-ΔΔCt	Variance	SD	CV
D3 RB-1	14.92	14.95	14.87	14.9133	0.000888889	0.0298142	0.00199917		D3 RB-1	28.55	28.08	28.01	28.2133	13.3	0.0666667	0.954842	0.0433222	0.20814	0.00739483
D3 RB-2	14.89	14.95	14.9	14.9133					D3 RB-2	28.28	28	27.96	28.08	13.1667	-0.0666667	1.04729
Pc-chili BR-1	17.8	17.85	17.98	17.8767	0.0122667	0.110755	0.00620824		Pc-chili BR-1	31.89	31.18	30.38	31.15	13.2733	0.04	0.972655	0.241956	0.49189	0.0157438
Pc-chili BR-2	17.85	17.63	17.93	17.8033					Pc-chili BR-2	31.4	31.66	30.95	31.3367	13.5333	0.3	0.812252
Pc-broccoli BR-1	16.22	16.43	16.85	16.5	0.175625	0.419076	0.0252228		Pc-broccoli BR-1	27.98	27.92	28.02	27.9733	11.4733	-1.76	3.38698	0.0377222	0.194222	0.00694312
Pc-broccoli BR-2	17.24	16.04	16.91	16.73					Pc-broccoli BR-2	27.85	27.72	28.35	27.9733	11.2433	-1.99	3.97237
Pc-ch-ch RB-1	15.55	15.92	15.42	15.63	0.0355889	0.18865	0.0121266		Pc-ch-ch RB-1	28.87	28.6	28.82	28.7633	13.1333	-0.1	1.07177	0.0430556	0.207498	0.00719149
Pc-ch-ch RB-2	15.65	15.35	15.45	15.4833					Pc-ch-ch RB-2	28.93	29.24	28.66	28.9433	13.46	0.226667	0.854607
Pc-br-ch RB-1	14.3	14.19	14.27	14.2533	0.00351389	0.0592781	0.0041458		Pc-br-ch RB-1	27.46	27.96	27.13	27.5167	13.2633	0.03	0.97942	0.0912472	0.302072	0.0109998
Pc-br-ch RB-2	14.38	14.34	14.31	14.3433					Pc-br-ch RB-2	27.67	27.47	27.08	27.4067	13.0633	-0.17	1.12506
BR: Biological replica
NE: No expression
A-Ct: Average of Ct
SD: Standard deviation
C V : coefficient of variation
